# Supplementary material for: Decoding altitude-activated regulatory mechanisms occurring during apple peel ripening
Source: Hortic Res. 2020 Aug 1;7:120. doi: 10.1038/s41438-020-00340-x (PMC7395160; doi:10.1038/s41438-020-00340-x)
Supplement: Supplementary file 2 — Supplemental Table S1 [file 41438_2020_340_MOESM2_ESM.xlsx]

## Sheet: Primary metabolites
	Supplementary Table 1: Apple peel primary metabolites affected by different altitude
	Complete Metabolite Name	Metabolite Group	Time Expected	Time Deviation	Matching Probability	Tag_Time_Index	Tag_Mass	Time_Group	Low Altitude_100 DAFB		Low Altitude_120 DAFB		Low Altitude_140 DAFB		Low Altitude_160 DAFB		High Altitude_100 DAFB		High Altitude_120 DAFB		High Altitude_140 DAFB		High Altitude_160 DAFB
									AVG	SE	AVG	SE	AVG	SE	AVG	SE	AVG	SE	AVG	SE	AVG	SE	AVG	SE
	Alanine	Amino acids	208565	0.47	0.33	209567	116	23	0.0502225	0.00261952	0.0457534	0.0023189	0.03181	0.00373557	0.012878	0.000442245	0.039498	0.00284149	0.0288755	0.00160551	0.0184743	0.0025535	0.00965097	0.000178786
	Valine	Amino acids	271580	0.07	0.42	271792	144	75	0.00371052	3.83082e-05	0.00203813	0.000105338	0.00166818	0.000289568	0.00127905	7.14608e-05	0.00147266	0.000145796	0.00127956	7.96803e-05	0.00119028	7.44308e-05	0.00175055	6.72578e-05
	Glycerol	Others	291783	0.02	0.48	291878	117	91	0.0120875	0.000296904	0.0138896	0.000411153	0.0110619	0.000182589	0.0159858	0.00151487	0.0108077	0.00109017	0.0112941	0.000495807	0.0122278	0.000920488	0.0181245	0.000394114
	Isoleucine	Amino acids	319193	-0.04	0.53	319068	158	116	0.00183106	7.62112e-05	0.00104349	4.19894e-05	0.00187703	0.000218011	0.00498148	0.000242353	0.000656271	8.03962e-05	0.000780914	6.9401e-05	0.00401243	0.000129502	0.0144809	0.00103826
	Phosphoric acid	Others	333520	-0.21	0.5	332821	225	126	0.00903201	0.000424044	0.00596357	0.000103741	0.00523058	0.000533566	0.0029095	6.45982e-05	0.00517676	0.000551091	0.00396483	0.000299735	0.0029395	0.000113871	0.00233576	0.000211001
	Urea	Others	340357	-0.14	0.31	340121	189	130	0.00104107	4.97011e-05	0.00114309	0.000109882	0.000709586	3.14963e-05	0.00159806	0.000297294	0.000944562	0.000184104	0.000711637	1.37049e-05	0.000617438	4.08671e-05	0.00100031	0.000182431
	Glyceric acid	Organic acids	345050	-0.11	0.19	344667	189	135	0.00162665	0.000114405	0.00132923	8.90429e-05	0.00128936	8.34704e-05	0.00131571	1.82087e-05	0.00159044	0.000168843	0.00157796	6.63501e-05	0.00126029	4.53589e-05	0.00130519	2.26822e-05
	Serine	Amino acids	357523	-0.04	0.43	357378	204	151	0.0371628	0.000336871	0.0317225	0.00267648	0.0251746	0.00377574	0.0146735	0.000608106	0.0302316	0.00288899	0.0308366	0.00149073	0.0174582	0.000552527	0.0106928	0.000804336
	Threonine	Amino acids	368365	-0.28	0.43	367335	117	157	0.00689264	3.55481e-05	0.0050993	0.000290649	0.0051663	0.000702521	0.00313924	7.26252e-05	0.00431277	0.000538969	0.00457933	0.000265988	0.00324463	0.000197696	0.00213521	0.000173343
	Fumaric acid*	Organic acids	371255	0.36	0.43	372618	115	158	0.00299144	7.87241e-05	0.00322485	7.25456e-05	0.0030731	8.56551e-05	0.00239121	0.000106554	0.00328775	0.00038725	0.00300121	0.0001801	0.00244639	0.000123919	0.00183047	9.67726e-05
	Threitol	Polyols	409380	-0.03	0.64	409096	217	194	0.00866981	0.000829853	0.00993745	0.000672823	0.0112074	0.000466441	0.010329	0.000580051	0.0108449	0.000665117	0.0136872	0.000712049	0.0144023	0.000696458	0.0111767	0.000217336
	Butyric acid	Amino acids	452200	0.13	0.2	452824	174	231	0.00498673	0.000669199	0.00685258	0.000351803	0.00430549	0.000538923	0.00218643	8.47441e-05	0.00576152	0.00011111	0.00440035	0.000354016	0.00244508	0.000240887	0.00210066	3.82931e-05
	Aspartic acid	Amino acids	457283	0.06	0.54	457295	202	236	0.00957227	0.000118008	0.00674319	0.000444121	0.00693214	0.00120162	0.00359984	0.000150595	0.00355054	0.000422989	0.00471599	0.000505617	0.00346764	0.000199767	0.00328865	0.000163661
	Putrescine	Others	466925	-0.22	0.28	465883	142	245	0.010068	0.00180782	0.00909493	0.000998972	0.00758249	0.00256458	0.00271946	4.76645e-05	0.00449609	0.00113152	0.00502372	0.00101943	0.00246004	0.000184774	0.000761731	8.26165e-05
	Hexadecane	Others	485760	0.36	0.67	487754	142	266	0.00516858	0.000844994	0.00381549	0.000284945	0.0032986	0.000822616	0.00149825	4.70192e-05	0.00227515	0.000445602	0.00215336	0.000346894	0.00130179	4.99524e-06	0.000496519	3.50434e-05
	Arabinose*	Carbohydrates	494900	-0.27	0.75	493378	103	271	0.0411438	0.00371692	0.0405956	0.00130068	0.0386722	0.00223341	0.041041	0.000291416	0.0467339	0.000738655	0.0572404	0.00401328	0.0512146	0.00109053	0.0598781	0.00148616
	Xylose*	Carbohydrates	498150	0.14	0.56	498811	217	276	0.0835395	0.00901115	0.0833646	0.00252385	0.0870883	0.00391147	0.0937475	0.000831578	0.107117	0.00205618	0.127822	0.0080472	0.118678	0.00153145	0.142387	0.000230499
	Arabitol	Polyols	502470	-0.15	0.33	501787	319	278	0.00191312	0.000179732	0.00187593	6.61701e-05	0.00166799	8.14354e-05	0.00162789	4.72659e-05	0.00202763	0.000125593	0.00208257	4.1121e-05	0.00188934	2.03864e-05	0.00179691	6.21776e-05
	Pyroglutamic acid	Amino acids	506483	-0.09	0.39	505979	156	281	0.0533366	0.00228219	0.0542046	0.0015792	0.04269	0.00336743	0.0262621	0.00147355	0.0519747	0.00420597	0.0542654	0.00336726	0.0314333	0.000909533	0.0238475	0.00106524
	Glutamic acid*	Amino acids	507780	-0.02	0.35	507716	128	282	0.028204	0.000699494	0.023588	0.000911249	0.0170321	0.000682933	0.00866432	0.000407258	0.0236147	0.00123571	0.0189916	0.00101365	0.01025	0.000182737	0.00643416	0.000643324
	Rhamnose*	Carbohydrates	515530	0.32	0.31	517145	117	290	0.238946	0.0250067	0.24033	0.0043475	0.197226	0.0125754	0.187396	0.00528036	0.0861232	0.00901023	0.0932787	0.0012546	0.0916905	0.00185947	0.0832532	0.00263735
	Fucose*	Carbohydrates	522140	0.03	0.43	522365	117	295	0.0303028	0.00263162	0.0316489	0.00119471	0.027109	0.000268068	0.0251744	0.000759876	0.0273777	0.00103496	0.0235751	0.000426985	0.022868	0.000253395	0.0205289	0.00100657
	Asparagine	Amino acids	550100	-0.03	0.36	549911	116	320	0.0881912	0.0196432	0.058203	0.00479675	0.0439507	0.0130124	0.0141175	0.000872657	0.0271992	0.00526658	0.0183552	0.00273962	0.00865453	0.000216191	0.00216884	4.78263e-05
	Glucosone	Carbohydrates	558110	-0.04	0.24	557859	231	326	0.00506793	0.000183481	0.00530266	9.8577e-05	0.00477911	0.000473854	0.00405054	6.77043e-05	0.00381897	0.000324277	0.00427739	0.000249269	0.00390689	5.81334e-05	0.00291993	4.29966e-05
	Mannopyranoside	Carbohydrates	558940	0.35	0.26	560885	133	327	0.00159777	2.48593e-05	0.00176647	1.86081e-05	0.00243765	0.000156775	0.00307027	5.21398e-05	0.00168474	4.62421e-05	0.00207727	8.92897e-05	0.00286365	1.86978e-05	0.00306635	0.000286289
	Quinic acid*	Organic acids	577930	0.01	0.35	577986	345	340	0.175874	0.00294084	0.100445	0.0102591	0.0373421	0.00371752	0.0164937	0.000593656	0.111277	0.00387551	0.0387228	0.00159945	0.0170185	0.00037953	0.0062532	0.000512068
	Sorbose	Carbohydrates	586190	0.08	0.52	587955	307	345	0.385873	0.00566416	0.391143	0.0078702	0.325749	0.0093451	0.341407	0.0156365	0.347187	0.0146182	0.340302	0.0140795	0.324016	0.0142626	0.324873	0.024599
	Dehydroascorbic acid	Others	624990	0.09	0.45	625822	157	358	0.00950885	0.000806743	0.0105172	0.0010491	0.0115791	0.000543363	0.012473	0.000300529	0.00998025	0.00038863	0.0110235	0.000176004	0.0111985	0.00036963	0.0119265	6.06016e-05
	Gulonic acid	Others	640190	0.04	0.27	640104	217	367	0.0157579	0.0015609	0.0182915	0.00212208	0.0223685	0.00162025	0.0218958	0.00111789	0.0169146	0.000358559	0.0213909	0.000483405	0.021132	0.000713797	0.0228197	0.00123982
	Myoinositol	Polyols	653910	0.16	0.71	654265	305	382	0.0262883	0.000820723	0.0222831	0.00069326	0.0199278	0.000570614	0.0210748	0.000357013	0.0248926	0.00063127	0.0242267	0.00113388	0.0210772	0.000496664	0.0232406	0.00077895
	Glucaric acid	Others	660120	0	0.34	660148	217	387	0.0147638	0.000954073	0.0161029	0.00149698	0.0156498	0.000725042	0.0142175	0.000901563	0.0141153	0.000739832	0.0146998	4.54374e-05	0.0128336	0.000133659	0.0164627	0.00212816
	Lactulose	Carbohydrates	858670	0.16	0.43	860410	169	550	0.00279951	0.000122793	0.00354989	0.000352897	0.00718163	0.00104442	0.00939593	0.000270297	0.00274093	0.000145848	0.00629343	0.000522828	0.00947719	0.00011868	0.0129069	0.000367088
	Lactitol*	Polyols	862390	0.46	0.29	866331	361	560	0.00117553	9.4017e-05	0.00147705	0.000178074	0.00306724	0.000330091	0.00486687	0.000152558	0.00141435	5.78956e-05	0.00274466	0.000183684	0.00450894	9.73298e-05	0.00839133	0.000597901
	Turanose*	Carbohydrates	876710	0.27	0.32	879060	217	579	0.0294524	0.0019329	0.0336818	0.00385953	0.0506292	0.00343562	0.0673819	0.00227952	0.0341689	0.000524579	0.0472755	0.00156039	0.0635207	0.00117393	0.104524	0.00130194
	Maltose	Carbohydrates	887905	-0.12	0.55	886848	361	586	0.00154178	8.54211e-05	0.00162973	0.000143799	0.00261603	0.000124894	0.00397766	7.46065e-05	0.00178123	3.27021e-05	0.00233081	6.53798e-05	0.00359081	4.19512e-05	0.00573714	4.0911e-05
	Maltitol	Polyols	889040	0.05	0.1	889518	204	587	0.0034456	0.000149386	0.00336625	0.000284792	0.00375551	4.1747e-05	0.00402749	0.0001265	0.00415301	0.000121089	0.00381214	2.20453e-05	0.00410172	6.13112e-05	0.00691828	0.000558281
	Kestose	Carbohydrates	1033400	-0.02	0.26	1033082	169	692	0.00244934	0.000444643	0.00159502	0.000192232	0.00299474	0.000218298	0.00444378	6.44691e-05	0.00288866	0.000328095	0.00246774	0.000131138	0.00413972	0.000116354	0.00835022	0.00107475
	Raffinose	Carbohydrates	1033367	0.37	0.35	1037483	217	694	0.00200399	8.1102e-05	0.002305	0.000118107	0.00537648	0.000339726	0.00834144	0.000204934	0.0028177	0.000117709	0.00431588	0.000293444	0.00765989	0.000112237	0.0154724	0.00143951
	Triacontanoic acid	Others	1121400	0.02	0.11	1121675	117	743	0.000519788	4.60019e-05	0.000896083	0.00012434	0.00140847	0.000166588	0.00321903	0.000370261	0.00104024	0.000102033	0.000963712	6.95739e-05	0.00133518	0.000276556	0.00321606	0.000988141
	Malic acid*	Organic acids	440995	-0.01	0.39	440995	233	160	3.08526	0.259482	2.42699	0.0478317	2.47982	0.111703	1.5257	0.0670898	2.46673	0.116432	2.09212	0.279977	1.54908	0.123205	0.882431	0.0378591
	Fructose	Carbohydrates	579380	0	0.55	579380	217	245	38.827	0.959885	38.9358	1.07023	43.7171	0.965635	47.2619	0.499838	38.6916	0.120336	51.7826	3.43346	54.695	0.823402	47.9312	1.12687
	Sorbitol	Polyols	588295	0.18	0.34	589355	217	253	38.0475	0.881987	38.1044	1.19425	43.2701	0.931701	46.9843	0.592344	38.1588	0.282852	51.9483	3.33788	54.6702	0.833699	48.1188	1.23849
	Citric acid*	Organic acids	592883	0.12	0.45	593751	183	255	0.293737	0.0291146	0.352387	0.016537	0.395369	0.0167269	0.469733	0.0156264	0.343093	0.00516485	0.417675	0.0227026	0.498449	0.00336785	0.559124	0.0250381
	Talose*	Carbohydrates	593440	0.02	0.58	593683	229	255	0.772482	0.092502	0.930436	0.0609346	1.18565	0.0493456	1.54639	0.0460092	0.903209	0.0141124	1.18606	0.052207	1.6226	0.00920707	2.03039	0.037869
	Glucose	Carbohydrates	598880	-0.01	0.67	598880	160	261	25.4632	0.566002	23.9047	1.10068	24.5698	0.268128	27.9159	0.596783	24.3741	0.275931	26.0604	1.0717	27.2359	0.227451	27.0094	0.67928
	Sucrose*	Carbohydrates	840783	0	0.51	840783	437	373	0.643134	0.0619302	0.841993	0.0593728	1.3699	0.0369277	1.952	0.069811	0.887875	0.0432024	1.41299	0.0944681	1.86176	0.0202216	2.51657	0.0294429
	Metabolites followed by asterisk are significantly different between Low vs High altitude environment (P = 0.05)
