# Supplementary material for: Decoding altitude-activated regulatory mechanisms occurring during apple peel ripening
Source: Hortic Res. 2020 Aug 1;7:120. doi: 10.1038/s41438-020-00340-x (PMC7395160; doi:10.1038/s41438-020-00340-x)
Supplement: Supplementary file 3 — Supplemental Table S2 [file 41438_2020_340_MOESM3_ESM.xlsx]

## Sheet: Secondary metabolites
	Supplementary Table 2: Apple peel secondary metabolites affected by different altitude
	Complete Metabolite Name	Low Altitude_100 DAFB		Low Altitude_120 DAFB		Low Altitude_140 DAFB		Low Altitude_160 DAFB		High Altitude_100 DAFB		High Altitude_120 DAFB		High Altitude_140 DAFB		High Altitude_160 DAFB
		AVG	SE	AVG	SE	AVG	SE	AVG	SE	AVG	SE	AVG	SE	AVG	SE	AVG	SE
	Ellagic acid	3.31714	2.01396	3.81897	1.04556	4.83128	1.73005	3.34227	0.612093	4.86959	1.78637	3.02324	0.821398	5.93636	3.00188	5.4913	1.19916
	Caffeic acid	0.188832	0.0332005	0.0973333	0.132323	0.512937	0.461602	0	0	0.0673267	0.116613	0.0373333	0.0646632	0.2796	0.154155	0.417451	0.436268
	Chlorogenic acid*	1.02701	0.358219	0.747744	0.153297	0.721911	0.00464303	0.536577	0.0617258	1.58984	0.203486	1.54227	0.208505	1.67041	0.329138	1.76891	0.163558
	Coniferyl alcohol	0.0466667	0.0408575	0.0421538	0.00319763	0.0312121	0.0109302	0.0243405	0.00181086	0.021501	0.0204643	0.0287627	0.0159987	0.0122324	0.0211872	0.01338	0.0116909
	Phlorizin	17.4997	2.69946	13.9314	1.18505	10.866	0.999417	8.79493	1.43879	15.3722	0.0781578	11.9533	0.941531	11.5952	1.18328	12.3344	0.753894
	Catechin	8.89869	2.82103	5.15595	0.984418	6.09998	5.50222	3.36661	2.20333	7.45392	1.79898	7.42487	3.21233	4.05168	3.78006	5.2033	5.11887
	Epicatechin*	94.6861	6.18243	74.1693	7.15832	40.9054	3.43821	39.5311	2.65792	87.2707	18.5553	78.0144	8.75571	58.015	7.03748	62.6264	8.45726
	Procyanidin B1	10.7236	1.76174	12.3467	5.48055	8.541	2.664	2.79857	0.390311	4.18993	1.87044	4.62715	3.82117	5.79093	2.44472	13.6211	3.23716
	Procyanidin B2 + B4	116.977	20.2292	95.3216	12.4005	62.7197	14.5486	50.3993	11.2555	52.3926	15.8628	74.5886	23.2335	80.7481	4.60892	97.4957	37.5834
	Quercetin-3-O-rhamnoside*	23.723	9.48739	20.7787	1.94713	15.7458	0.979691	14.4704	2.80946	22.6034	3.79525	17.7458	1.88851	27.1104	4.58685	36.1992	4.93699
	Quercetin-3-O-glucoside+galactoside*	33.5092	19.699	26.5619	6.30968	39.84	11.3195	26.1195	4.01991	33.4922	2.67568	33.1156	2.3027	71.522	9.41766	96.6455	8.27245
	Rutin*	2.42692	3.14622	1.11851	0.601509	2.15159	0.745274	1.61397	0.498326	2.14356	0.358788	1.90848	0.57527	10.2768	2.62768	22.8024	2.43202
	Arbutin	0.110508	0.0767541	0.176308	0.048003	0.141515	0.0334336	0.148156	0.0627259	0.247109	0.0782104	0.100643	0.0474463	0.0842374	0.0347194	0.0750521	0.0275958
	Phloretin-2'-O-xyloglucoside	78.3597	15.4629	60.9711	4.53307	49.3335	6.61919	40.7526	0.604434	73.4206	7.683	52.841	5.64547	41.5912	3.60969	37.2535	2.52631
	cyanidin-3-O-galactoside*	0.23266	0.0358042	0.411179	0.0705987	3.14524	1.22333	8.37699	1.386	1.55729	0.277258	2.62963	0.218118	11.0206	2.54292	34.2373	4.44585
	cyanidin-3-O-sambubioside	0.0119472	0.0105534	0.0156923	0.00639526	0.00128205	0.00222058	0.00517943	0.00600703	0	0	0.00133333	0.0023094	0.00251774	0.00218304	0.0187644	0.0165109
	Metabolites followed by asterisk are significantly different between Low vs High altitude environment (P = 0.05)
