# Supplementary material for: Decoding altitude-activated regulatory mechanisms occurring during apple peel ripening
Source: Hortic Res. 2020 Aug 1;7:120. doi: 10.1038/s41438-020-00340-x (PMC7395160; doi:10.1038/s41438-020-00340-x)
Supplement: Supplementary file 4 — Supplemental Table S3 [file 41438_2020_340_MOESM4_ESM.xlsx]

## Sheet: Deregulated proteins
Supplementary Table 3: Apple peel significantly deregulated proteins identified by label-free quantitative proteomics
140/160 DAFB Low/High_#BR_#TR, Z-scores of logarithmic LFQ intensities from three biological and two technical replicas of each biological sample analyzed by LC/MS-MS
140/160 DAFB Low/High Mean, average z-score of all replicas
GDR annotation, full name of each protein based on the Genome Database of Rosaceae
KEGG orthologs, KEGG number of the identified protein
IPR, interPro domain
N: Peptides, number of the detected peptides
N: Razor + unique peptides
N: Unique peptides
N: Sequence coverage [%]
N: Unique + razor sequence coverage [%]
N: Unique sequence coverage [%]
N: Molecular weight [kDa]
N: Q-value
N: Score
N: Intensity
N: MS/MS count
T: Protein IDs
Welch's T-test significant proteins (+) derived from the two comparison of the two altitude groups
N: -Log Welch's T-test p-value 140 DAFB Low vs High
N: Welch's T-test Difference 140 DAFB Low vs High
N: -Log Welch's T-test p-value 160 DAFB Low vs High
N: Welch's T-test Difference 160 DAFB Low vs High
Z-score
-2	0	2
140 DAFB Low_A_1	140 DAFB Low_A_2	140 DAFB Low_B_1	140 DAFB Low_B_2	140 DAFB Low_C_1	140 DAFB Low_C_2	Mean 140 DAFB Low	140 DAFB High_A_1	140 DAFB High_A_2	140 DAFB High_B_1	140 DAFB High_B_2	140 DAFB High_C_1	140 DAFB High_C_2	Mean 140 DAFB High	160 DAFB Low_A_1	160 DAFB Low_A_2	160 DAFB Low_B_1	160 DAFB Low_B_2	160 DAFB Low_C_1	160 DAFB Low_C_2	Mean 160 DAFB Low	160 DAFB High_A_1	160 DAFB High_A_2	160 DAFB High_B_1	160 DAFB High_B_2	160 DAFB High_C_1	160 DAFB High_C_2	Mean 160 DAFB High	GDR Annotation	KEGG Orthologs	IPR (interPro domain)	N: Peptides	N: Razor + unique peptides	N: Unique peptides	N: Sequence coverage [%]	N: Unique + razor sequence coverage [%]	N: Unique sequence coverage [%]	N: Molecular weight [kDa]	N: Q-value	N: Score	N: Intensity	N: MS/MS count	T: Protein IDs	C: Welch's T-test Significant 140 DAFB Low vs High	C: Welch's T-test Significant 160 DAFB Low vs High	N: -Log Welch's T-test p-value 140 DAFB Low vs High	N: Welch's T-test Difference 140 DAFB Low vs High	N: -Log Welch's T-test p-value 160 DAFB Low vs High	N: Welch's T-test Difference 160 DAFB Low vs High
-2.41439	-0.923956	-1.94433	-2.06826	-0.136102	-1.41008	-1.48285	0.452831	0.0786947	-0.0823628	0.451757	1.06326	0.582512	0.424449	-0.0346757	0.538483	0.16405	0.766931	0.489706	0.454772	0.396544	0.969294	0.387488	0.518408	0.982531	0.3785	0.734938	0.66186	glucose-6-phosphate 1-dehydrogenase [EC:1.1.1.49 1.1.1.363]	K00036	IPR001282	18	18	6	40.6	40.6	16.5	59.465	0	63.445	746840000	143	MD09G1017200	+		2.83577	0.684064	0.876923	0.0951567
-1.72918	-2.08585	-1.35253	-1.31581	-1.08627	-0.997042	-1.42778	-0.335963	0.286669	-0.740385	0.00753322	0.388658	0.472949	0.0132435	0.731971	0.492322	0.019362	0.326745	0.614039	0.0188548	0.367216	1.28364	1.3482	0.198029	1.2186	1.28423	0.951221	1.04732	cell division protease FtsH [EC:3.4.24.-]	K03798	IPR003960	22	22	3	43.1	43.1	3.6	74.673	0	141.55	1564900000	275	MD17G1263600	+		3.63354	0.433585	1.90828	0.204635
-1.28609	-0.831653	-1.74939	-2.33894	-0.570639	-1.4033	-1.36334	1.20997	0.454191	0.956652	0.64765	0.72272	0.412199	0.733897	0.851256	0.207332	1.27685	0.37875	-0.341535	-0.733893	0.273127	-0.391698	0.185719	1.35824	-0.291842	0.658481	0.618964	0.356311	GDSL-like Lipase/Acylhydrolase superfamily protein		noIPR	9	9	7	41.2	41.2	32.2	41.943	0	86.117	604930000	137	MD09G1199700	+		3.83985	0.560988	0.0749659	0.0222508
-2.01067	-1.32152	-1.92547	-1.03798	-0.980951	-0.884448	-1.36017	0.524878	0.951331	0.521304	0.577426	0.284852	0.761932	0.60362	0.093863	-0.272067	0.334526	-0.622736	-0.945526	0.0206354	-0.231884	1.41804	1.28078	0.884245	0.329165	1.30809	0.710281	0.988434	urate oxidase [EC:1.7.3.3]	K00365	noIPR	15	15	9	65.5	65.5	39.7	35.066	0	42.065	619230000	120	MD07G1062200	+	+	4.33905	0.64772	3.03592	0.4025
-0.823901	-0.166314	-1.71824	-1.84442	-2.43934	-1.14995	-1.35703	0.161801	0.262482	1.09464	1.39034	0.856044	1.04922	0.802421	-0.404389	-0.353161	-0.118029	-0.18738	0.245913	0.328372	-0.0814457	1.10612	1.0013	0.53604	0.605635	0.110691	0.456537	0.636054	oxalate---CoA ligase [EC:6.2.1.8]	K22133	IPR000873	9	9	7	23.3	23.3	15.8	64.949	0	74.247	1063800000	164	MD06G1079100;MD03G1280800	+	+	3.3271	1.76672	2.34937	0.587012
-0.904289	-1.56526	-2.3417	-1.86044	-1.0937	-0.374414	-1.35663	1.77778	1.04421	1.293	0.65772	0.606601	0.223523	0.933806	0.221093	0.333728	0.994626	-0.158775	-0.648381	-0.233899	0.084732	0.371298	-0.105029	0.240502	0.329365	0.566237	0.626199	0.338095	3-dehydroquinate dehydratase / shikimate dehydrogenase [EC:4.2.1.10 1.1.1.25]	K13832	IPR006151	16	16	14	40.8	40.8	36.7	57.43	0	64.481	962720000	150	MD04G1213800;MD12G1228800	+		3.91045	0.598739	0.452051	0.0662311
-1.40292	-0.956304	-1.08463	-1.28988	-1.702	-1.70039	-1.35602	1.18343	0.51134	-0.0661116	1.25973	0.266932	-0.00155005	0.525628	0.502299	-0.470922	0.390992	0.692509	-0.928252	-0.0994239	0.0145337	1.61612	1.09676	-0.267189	0.755808	0.462916	1.23075	0.815861	malate dehydrogenase [EC:1.1.1.37]	K00026	IPR001236	12	12	11	45.8	45.8	42.9	43.568	0	109.82	3512100000	342	MD06G1193800	+		3.87099	0.363612	1.24271	0.154849
-1.68226	-1.83081	-0.888804	-0.989884	-1.35513	-1.25201	-1.33315	-0.0418757	0.293481	0.572189	-0.0445142	-0.307673	-0.960422	-0.0814692	0.595207	0.329707	1.13732	1.25541	-0.275612	-0.319786	0.453708	0.911402	0.950307	1.44685	1.56904	0.35414	0.533731	0.960912	MLP-like protein 423		IPR024949;noIPR	9	8	0	70.4	63.5	0	17.593	0	97.112	2610000000	228	MD13G1160700;MD13G1161000	+		2.97649	0.897581	0.774817	0.363716
-0.757823	-1.90684	-1.42041	-1.92167	-0.929715	-1.05545	-1.33198	0.503017	-0.735805	-0.713871	0.496883	-0.427705	0.623044	-0.0424062	1.37104	-0.0800491	0.936243	0.0707612	-0.290697	0.733963	0.456877	0.90768	0.814678	0.808817	1.07375	0.456146	1.44402	0.917515	chalcone isomerase [EC:5.5.1.6]	K01859	IPR016088	9	9	4	57.1	57.1	31.3	20.276	0	83.513	802140000	111	MD01G1167300;MD08G1224200	+		2.4429	1.47773	0.783127	0.527846
-1.22423	-1.86882	-1.40456	-1.91497	-0.886527	-0.691583	-1.33178	-0.101738	-0.0159926	-0.593164	0.14025	-0.401687	-0.0862358	-0.176428	0.452645	-0.26549	0.451508	0.488763	0.0514642	0.254781	0.238945	1.39411	1.09309	1.3721	1.36436	1.08443	1.3075	1.26927	acetyl-CoA acyltransferase 1 [EC:2.3.1.16]	K07513	IPR016038;IPR020615	11	11	9	39.5	39.5	33.3	47.539	0	46.342	393890000	107	MD05G1179100;MD10G1168400;MD06G1073900	+	+	2.91164	0.661131	3.97238	0.589582
-2.2127	-1.88426	-1.98375	-0.641621	-1.15302	-0.106182	-1.33026	0.560594	-0.133317	0.100331	0.201176	0.500043	0.412513	0.273557	0.181075	-0.210716	0.120219	-0.535849	0.216327	1.40455	0.195934	1.43314	0.873489	0.150757	1.40585	0.619279	0.682057	0.860762	pyruvate dehydrogenase E2 component (dihydrolipoamide acetyltransferase) [EC:2.3.1.12]	K00627	IPR000089	9	8	3	26.2	23.1	10.8	49.965	0	27.691	567090000	114	MD16G1044200	+		2.36991	0.531422	1.1062	0.220291
-1.50728	-0.95381	-2.69257	-1.18852	-0.646586	-0.859578	-1.30806	1.68488	1.05313	-0.0143503	0.349774	-0.863552	0.0495145	0.376566	0.506254	0.490924	-0.245542	-0.0932766	0.0743434	-0.117299	0.102567	0.659542	0.527853	0.659979	0.697753	1.14335	1.28507	0.828924	isocitrate dehydrogenase [EC:1.1.1.42]	K00031	IPR024084	12	8	0	29.5	20.7	0	54.166	0	15.413	157380000	51	MD09G1029200	+	+	2.26574	0.669451	2.5893	0.288646
-1.07814	-1.33167	-2.32211	-1.48262	-0.680251	-0.907752	-1.30042	0.184483	0.462247	0.306749	-0.713438	-0.189475	0.288729	0.0565492	-0.428921	-0.403219	0.159874	1.13843	0.172667	-0.202782	0.0726748	1.5404	1.08891	1.24326	0.871112	1.07952	1.20398	1.1712	acyl-[acyl-carrier-protein] desaturase [EC:1.14.19.2 1.14.19.11 1.14.19.26]	K03921	IPR005067	10	10	2	37.9	37.9	9.4	44.909	0	63.709	648250000	138	MD00G1017300	+	+	2.92344	0.75968	2.36251	0.614991
-1.2291	-1.72385	-1.59247	-1.54123	-1.17752	-0.531519	-1.29928	0.66724	0.752577	0.137736	-0.317486	0.420883	-0.46341	0.19959	-0.79759	0.495222	-0.374822	0.39226	0.142521	-0.404791	-0.0912	1.27504	0.936588	0.88857	0.896322	1.55603	1.59279	1.19089	glutathione reductase		noIPR	16	16	6	47.2	47.2	17.3	47.886	0	43.526	714950000	138	MD10G1192300	+	+	3.55131	0.546135	3.1519	0.467148
-1.0779	-1.10127	-1.77572	-1.45425	-0.908123	-1.44514	-1.29373	-0.296046	0.270584	0.00585213	0.0239151	-0.635841	-0.197383	-0.138153	-0.218322	0.340367	-0.101842	0.289952	0.374594	-0.304806	0.0633238	1.38299	1.61139	1.36031	1.15218	1.39635	1.30817	1.36857	acetyl-CoA acyltransferase 1 [EC:2.3.1.16]	K07513	IPR020615	17	17	16	53.6	53.6	51.6	48.154	0	179.11	4312200000	425	MD04G1003800	+	+	4.05944	0.616216	4.58859	0.696022
-1.24112	-1.01485	-1.80628	-1.94937	-0.665391	-0.916234	-1.26554	1.09129	1.0151	1.23639	0.568965	1.40009	0.787177	1.0165	-0.776471	0.21748	-1.24387	-0.409014	0.319689	-0.506907	-0.399849	0.599271	0.611183	0.90982	0.83117	0.392025	0.549855	0.648887	catalase [EC:1.11.1.6]	K03781	IPR002226	24	24	17	66.8	66.8	50.4	56.514	0	305.95	15862000000	981	MD06G1008700	+	+	4.91629	0.625197	2.2079	0.287316
-2.39578	-1.56314	-1.15259	-0.914165	-0.963403	-0.583317	-1.26207	-0.595543	0.133757	0.613546	0.975972	1.27307	1.0722	0.578834	-1.02484	-0.478515	-0.444045	0.0381446	0.488329	-0.0358883	-0.242802	0.969419	1.01126	0.862651	1.04529	0.782966	0.884611	0.926033	methylenetetrahydrofolate reductase (NADPH) [EC:1.5.1.20]	K00297	noIPR	16	16	6	39.7	39.7	18	66.566	0	192.22	503610000	149	MD15G1141700	+	+	3.09335	1.34122	2.61943	0.851573
-1.44057	-0.995395	-1.09292	-1.7728	-1.10124	-1.11533	-1.25304	0.906611	0.260936	-0.238125	-0.500376	0.0757611	-0.68448	-0.0299455	-0.580777	0.529032	-0.30462	0.548869	0.169945	-0.44129	-0.0131402	1.33188	1.57556	1.34228	1.08216	1.13316	1.31172	1.29613	NAD(P)-binding Rossmann-fold superfamily protein		IPR002347;noIPR	14	14	8	68.1	68.1	42.7	31.404	0	212.95	3497900000	288	MD15G1420800;MD12G1006600;MD12G1094700	+	+	2.68658	0.775204	3.10966	0.82982
-2.39829	-1.22829	-0.98507	-1.42031	-0.457025	-1.00765	-1.24944	1.00543	0.71022	0.527559	0.548419	0.998295	0.200656	0.665097	-0.630592	0.242651	-0.580942	-0.497381	-0.644282	-0.527744	-0.439715	1.07113	0.975153	1.44682	0.825715	1.15949	0.666037	1.02406	glutamate--glyoxylate aminotransferase [EC:2.6.1.4 2.6.1.2 2.6.1.44]	K14272	noIPR	11	11	3	33.9	33.9	9.8	53.466	0	64.747	604220000	131	MD13G1102800	+	+	3.52673	0.78425	4.92058	0.599605
0	-1.30442	-1.05127	-1.25357	-1.80542	-1.97699	-1.23194	0	-0.0643341	-0.58958	0.749936	-0.591794	0.377724	-0.0196747	-0.200186	0.448855	0.105486	0.136437	0.112538	0.576349	0.19658	1.27292	1.09239	0.545777	1.40943	0.60916	1.40057	1.05504	cytochrome b6-f complex iron-sulfur subunit [EC:1.10.9.1]	K02636	IPR017941;IPR023960	5	2	2	25.1	13.2	13.2	24.101	0	7.4586	732750000	53	MD17G1086300;MD10G1189200		+	0.401419	0.820366	2.77738	0.534672
-1.22974	-1.24239	-1.29464	-0.549107	-1.25313	-1.77496	-1.22399	-0.0985114	-0.291808	0.430651	0.15122	-0.237729	0.0582777	0.00201672	-0.211351	-0.0930405	-0.219605	0.0297457	-0.325041	-0.446355	-0.210941	1.60331	1.54505	1.57053	1.43726	1.27148	1.16987	1.43292	acetyl-CoA C-acetyltransferase [EC:2.3.1.9]	K00626	IPR020617	17	17	6	66.4	66.4	21.8	41.678	0	162.09	4428600000	492	MD17G1117800	+	+	3.83529	0.613374	7.85231	0.822424
-0.800753	-1.33836	-1.90062	-1.18922	-0.801732	-1.2685	-1.21653	1.89631	1.04844	0.399982	-0.753586	0.0340534	-0.494063	0.355189	-0.264115	-0.188674	0.22439	0.523555	-0.458024	-0.707612	-0.14508	0.71082	1.03443	1.15415	0.927535	1.47131	0.740265	1.00642	man0 endo-1,4-beta-mannosidase [EC:3.2.1.78]	K19355	IPR013781	14	14	7	40.8	40.8	22.6	48.354	0	76.196	1112000000	194	MD08G1028100	+	+	2.01587	0.670529	3.2118	0.491254
-1.62406	-2.2486	-0.695505	-1.13331	-0.70024	-0.844418	-1.20769	0.338504	0.335775	-0.100885	-0.347277	0.0315293	-0.427706	-0.0283433	0.0119596	0.00887099	-0.11925	-0.144512	-0.314698	-0.288953	-0.141097	1.52203	1.36111	1.44074	1.62194	1.07152	1.24542	1.37713	MLP-like protein 423		IPR024949	10	8	3	67.3	53.5	17	17.454	0	98.808	2047700000	155	MD16G1160500;MD16G1160400;MD16G1161400	+	+	2.4312	1.41944	7.03429	1.82732
-1.14493	-1.54126	-0.484028	-1.396	-0.823554	-1.8497	-1.20658	0.563057	0.113257	0.968005	1.53722	0.992406	1.14749	0.886906	-0.225688	-0.581964	-0.888891	0	0	0.907326	-0.131536	1.1257	0.922321	0.0790667	-0.147546	0.949402	-0.221668	0.451213	L-ascorbate peroxidase [EC:1.11.1.11]	K00434	IPR019794	6	6	6	27.1	27.1	27.1	31.466	0	23.163	211510000	50	MD15G1242900	+		4.60068	0.700374	0.949627	1.13965
-1.62067	-1.53339	-1.96068	-1.03675	-0.573264	-0.466509	-1.19854	0.694033	0.221945	-0.522549	1.25142	-0.881454	-0.0421862	0.120201	0.734925	-0.184915	0.281402	-0.730742	0.117456	-0.12675	0.0152293	1.93344	1.14939	1.14303	0.334979	0.735135	1.0827	1.06311	UDP-sulfoquinovose synthase [EC:3.13.1.1]	K06118	noIPR	13	13	13	38.7	38.7	38.7	53.293	0	58.797	874790000	179	MD15G1058400;MD08G1063500	+	+	2.03717	0.371775	2.26908	0.295415
-0.939183	-0.93085	-1.11053	-1.06103	-1.01525	-1.99347	-1.17505	1.69791	0.676403	0.730207	0.381544	0.651274	0.293594	0.738489	-1.77733	-0.410486	-0.230371	-0.386204	0.392114	-0.488594	-0.483478	1.13723	0.928616	0.858841	1.31018	0.652665	0.632722	0.920042	heat shock 70kDa protein 1/2/6/8	K03283	noIPR	23	9	7	58.7	27.1	19.9	62.671	0	58.405	1515700000	197	MD04G1125600	+	+	4.46706	0.67713	2.47012	0.496653
-1.25079	-1.27802	-1.91543	-1.59924	-0.510192	-0.464263	-1.16966	0.987656	0.353361	0.306333	-0.00526187	0.266235	-0.371693	0.256105	-1.23456	-0.547336	-0.196127	-0.106583	-0.0595526	0.383772	-0.293398	0.735659	1.39102	0.724914	1.86424	1.21144	1.31442	1.20695	Pathogenesis-related thaumatin superfamily protein		IPR001938	5	5	1	27.4	27.4	4.4	25.918	0	54.16	15188000000	222	MD09G1256300;MD17G1249400	+	+	3.0345	1.20677	3.35701	1.2699
-1.97588	-2.12177	-0.807117	-0.877654	-0.628507	-0.585505	-1.16607	0.634239	0.215212	0.126433	0.52812	-0.868787	-0.220728	0.0690815	-0.203289	-0.480188	-0.267673	-0.335897	-0.0865078	0.162737	-0.201803	1.29926	1.20745	1.48981	1.61236	0.938365	1.24553	1.2988	dehydrin xero 1		noIPR	11	11	11	60.8	60.8	60.8	20.549	0	323.31	11091000000	462	MD02G1140000	+	+	2.14878	1.46828	6.30465	1.78382
-0.679795	-0.17523	-1.47001	-1.91735	-0.97211	-1.76211	-1.16277	1.96956	0.983617	0.84163	1.01436	0.509002	-0.0611792	0.876165	-0.736531	-0.235179	-0.41955	-0.579093	0.773845	-0.669399	-0.310984	1.42866	0.595076	0.700973	0.534826	-0.27939	0.605391	0.597589	pyruvate dehydrogenase E2 component (dihydrolipoamide acetyltransferase) [EC:2.3.1.12]	K00627	IPR000089	21	21	10	42.3	42.3	18.6	58.418	0	58.016	1785700000	229	MD17G1172600	+		3.4337	0.476935	1.7623	0.212528
-1.43814	-0.777036	-0.63079	-1.41257	-0.865862	-1.81067	-1.15584	0.34494	0.0685421	0.926313	0.515545	0.446474	0.0414954	0.390552	-1.07187	-0.517641	-1.10214	-0.526237	0.4211	0.00115738	-0.465938	1.56363	1.3038	1.16669	1.39802	0.96944	0.985796	1.23123	glyceraldehyde-3-phosphate dehydrogenase (NADP+) [EC:1.2.1.9]	K00131	noIPR	19	19	6	54.6	54.6	21	53.054	0	96.127	2728600000	310	MD15G1154800	+	+	4.03404	0.641994	3.33675	0.704588
-1.3857	-0.909785	-1.35725	-1.20326	-0.465613	-1.48163	-1.13387	-0.54086	-0.368144	-0.187076	0.285581	-0.124071	0.183912	-0.12511	0.110172	-0.22938	-0.0227502	-0.155742	-0.490672	-0.566767	-0.225857	1.69395	1.46418	1.44757	1.44249	1.32292	1.53793	1.48484	(+)-neomenthol dehydrogenase [EC:1.1.1.208]	K15095	IPR002347	11	11	1	43.2	43.2	3.3	32.601	0	49.544	554840000	98	MD06G1077500	+	+	3.20411	0.957385	5.79752	1.62357
-0.465122	-1.29032	-2.0037	-1.44372	-0.935439	-0.6627	-1.1335	-0.340704	0.92078	1.55343	0.0631765	0.845935	0.0117355	0.509059	-1.01872	-0.956094	-0.135144	-0.739998	0.102271	0.51544	-0.372041	1.29602	1.54541	0.547465	1.16664	0.902692	0.520669	0.996483	3-isopropylmalate/(R)-2-methylmalate dehydratase large subunit [EC:4.2.1.33 4.2.1.35]	K01703	IPR001030	6	6	2	17.7	17.7	7.7	55.327	0	17.152	418660000	50	MD16G1227200	+	+	2.83837	0.721401	2.76354	0.601047
-0.459523	-0.586978	-0.861132	-1.78548	-1.21407	-1.79902	-1.1177	0.327601	-0.162197	-0.443988	-0.545224	-1.41156	0.205261	-0.338351	0.599446	0.0980625	0.729193	-0.0146791	0.267041	-0.413036	0.211005	1.80214	1.0988	0.754593	1.52988	1.03384	1.25103	1.24505	formate dehydrogenase [EC:1.2.1.2]	K00122	IPR006140	15	15	8	59	59	30.6	42.124	0	228.36	7413200000	515	MD17G1034800		+	1.29854	0.166789	2.93796	0.221297
-0.743477	-0.221521	-2.02594	-0.991197	-0.896734	-1.78485	-1.11062	1.92801	0.811375	0.725233	1.28871	0.582638	0.0943712	0.905056	-1.346	-0.61775	-0.670893	-0.146976	0.601247	0.578497	-0.266979	0.871097	0.8901	0.635588	0.440134	0.670303	-0.671964	0.472543	succinate dehydrogenase (ubiquinone) flavoprotein subunit [EC:1.3.5.1]	K00234	IPR015939	15	15	3	30.5	30.5	5.5	69.599	0	240.63	1753900000	240	MD15G1263800	+		3.47774	0.596043	1.03803	0.218679
-2.32456	-0.632616	-1.35082	-0.651553	-1.43417	-0.190949	-1.09744	1.62959	0.775354	-0.379661	-1.93712	0.112338	-0.0372818	0.0272032	0.580014	0.535738	0.00388683	-0.113525	0.284649	0.050525	0.223548	1.2188	1.368	0.644596	0.47649	0.573431	0.798835	0.846692	2-oxoisovalerate dehydrogenase E1 component alpha subunit [EC:1.2.4.4]	K00166	noIPR	9	9	9	29.6	29.6	29.6	52.98	0	25.456	315300000	76	MD15G1133900;MD01G1005600		+	1.0643	0.285119	2.0506	0.157979
-1.01356	-0.773571	-1.26953	-1.19832	-1.59062	-0.680827	-1.08774	0.220137	0.393556	2.08941	1.56626	1.25315	1.22518	1.12462	-1.05307	-0.169003	-1.50354	-0.509	0.624198	0.553158	-0.342876	0.39209	0.490186	0.318557	0.619379	0.068205	-0.0524324	0.305997	glycine dehydrogenase [EC:1.4.4.2]	K00281	IPR003437	17	17	5	24.3	24.3	6.7	114.04	0	49.524	535470000	119	MD15G1060200	+		3.68448	1.6434	0.90033	0.482001
-1.35125	-2.01544	-1.24496	-1.27863	-0.287827	-0.287827	-1.07766	0.703207	-0.111508	-0.281519	-1.11336	-0.0611	-0.104912	-0.161532	0.693268	-0.742121	0.191296	0.887831	-0.22188	-0.494478	0.0523193	0.475393	1.00846	1.8113	0.792998	1.61345	1.41961	1.18687	chorismate mutase [EC:5.4.99.5]	K01850	IPR020822	11	11	6	46.4	46.4	29.4	36.472	0	34.067	669480000	129	MD17G1054600		+	1.51317	0.291145	2.09638	0.36056
-0.1159	0.019714	-1.46744	-2.5835	-0.510161	-1.72737	-1.06411	1.59646	1.35529	0.257858	-0.928948	-0.742787	0.373361	0.318539	0.164084	-0.238468	0.0875321	0.433338	-0.732652	0.126418	-0.0266246	0.840827	0.368366	0.550591	1.29153	0.865861	0.715987	0.772194	GDSL-like Lipase/Acylhydrolase superfamily protein		noIPR	13	13	10	38.2	38.2	28.5	42.253	0	97.793	1475900000	235	MD09G1022200		+	1.36611	0.363236	2.41037	0.209858
-2.7244	-1.60482	-0.543153	-0.466254	-0.739566	-0.252894	-1.05518	-0.449958	-0.206375	-0.198934	-1.08431	-0.345099	-0.57737	-0.477008	0.717083	0.0968363	0.743337	0.316295	-0.0673849	0.160032	0.3277	1.29977	1.25862	1.12627	1.2968	1.03635	1.20914	1.20449	isopentenyl-diphosphate Delta-isomerase [EC:5.3.3.2]	K01823	noIPR	10	10	2	41	41	6.2	32.92	0	35.504	727770000	160	MD12G1086800		+	0.689607	0.432346	3.0501	0.655643
-1.00334	-0.683663	-2.15347	-2.24969	-0.294307	0.0638029	-1.05344	-0.828221	0.945346	1.70084	1.2995	0.849703	0.841303	0.801412	-1.06574	-0.623468	-0.0288257	-0.497025	-0.227763	0.531264	-0.318593	0.67463	0.506141	0.50378	0.40132	0.573948	0.763954	0.570629	translocon at the outer envelope membrane of chloroplasts 75-III		noIPR	16	16	16	30	30	30	88.703	0	51.357	323930000	87	MD03G1086500;MD11G1095600	+	+	2.24766	0.632569	2.02051	0.303255
-1.14929	-1.67536	-0.74951	-1.40211	-0.717735	-0.600628	-1.04911	0.464626	0.435526	-0.600192	-1.68277	0.303041	-0.899337	-0.329851	0.350174	0.339141	0.0889604	0.437213	-0.237039	-0.518048	0.0767336	1.34162	1.41226	1.17618	1.33948	1.24141	1.30239	1.30222	Granulin repeat cysteine protease family protein		IPR000169	7	7	5	20.6	20.6	14.4	51.627	0	36.876	739380000	111	MD08G1093900		+	0.948047	0.494403	3.40965	0.842381
-1.41264	0.0949014	-2.03069	-0.910582	-0.710247	-1.1224	-1.01528	0.855237	0.880041	0.710342	-0.517652	0.859282	-0.520822	0.377738	-1.48593	0.450769	-1.2794	0.634322	1.03303	-0.637126	-0.214056	0.923546	1.07155	1.3217	0.865253	0.728248	0.199259	0.851593	glutathione reductase (NADPH) [EC:1.8.1.7]	K00383	IPR004099	16	16	16	41.7	41.7	41.7	53.524	0	63.554	650440000	133	MD04G1004900	+		2.18572	0.461035	1.2345	0.352689
-0.0985455	-0.894349	-0.628983	-1.70081	-1.13547	-1.59465	-1.0088	0.897417	0.70056	-0.461333	0.97017	-0.189344	0.152011	0.344914	-1.07724	-0.703155	-0.822892	-0.340403	0.787516	-0.716008	-0.478697	0.766562	0.656668	1.09612	1.12043	1.19927	2.01645	1.14258	xyloglucan:xyloglucosyl transferase [EC:2.4.1.207]	K08235	IPR010713	5	5	2	28.2	28.2	10.5	33.824	0	103.43	4129600000	174	MD15G1303500	+	+	2.52663	0.663913	3.05436	0.795139
-1.08563	-1.09691	-1.08518	-1.51467	0	-1.2296	-1.002	-0.151112	0.653896	0.110297	0.489919	-0.0308665	0.134782	0.201153	0.506067	-0.936088	0.774582	-0.86686	-1.71566	0.132458	-0.350917	1.48063	1.46381	0.647091	1.27108	1.05128	0.996678	1.15176	catalase [EC:1.11.1.6]	K03781	IPR002226	13	7	3	32.9	20.5	11.2	56.944	0	31.243	281870000	65	MD06G1008600	+		3.95416	1.04686	1.95503	0.98899
-0.913131	-0.755021	-0.427987	0.143353	-2.87952	-1.16821	-1.00009	0.718829	1.21901	1.60664	-0.257817	1.33971	-0.00552283	0.770142	-0.798691	-0.0228204	-0.674698	-0.773926	0.754997	-0.409124	-0.32071	0.751124	1.20103	0.563192	0.500853	-0.205897	0.493614	0.550653	1-deoxy-D-xylulose-5-phosphate reductoisomerase [EC:1.1.1.267]	K00099	IPR026877;noIPR	12	12	12	34.5	34.5	34.5	51.225	0	23.472	261920000	54	MD06G1174000;MD14G1180500;MD07G1019800	+		2.11628	0.487407	1.71591	0.239918
-0.547903	-1.09337	-0.57377	-0.351859	-1.73658	-1.68205	-0.997589	0.562366	0.524952	1.94693	2.11922	1.26904	1.33766	1.29336	-0.857149	-0.816599	-0.518003	-0.259427	0.528622	0.394873	-0.254614	0.562067	0.246599	0.0148387	-0.376595	-0.369627	-0.324234	-0.0411586	benzyl alcohol O-benzoyltransferase [EC:2.3.1.196 2.3.1.232]	K19861	noIPR	13	13	2	27.9	27.9	3.9	51.291	0	47.373	789210000	116	MD02G1013900;MD06G1020900;MD06G1018400	+		3.99027	2.279	0.316712	0.212341
-0.379186	-0.632755	-0.945855	-1.33624	-1.43383	-1.20976	-0.989604	2.12784	1.20109	1.29443	0.317223	2.01239	0.345391	1.21639	-0.680223	-0.0182321	-0.954217	-0.125263	0.627059	-0.745968	-0.316141	0.428815	0.651977	0.364405	-0.221535	0.35431	-1.04187	0.0893503	CLPC homologue 1		IPR019489	37	37	3	52.6	52.6	3.5	100.76	0	225.27	1505900000	312	MD14G1148700	+		3.46509	0.558074	0.561041	0.102581
0.650526	-1.08362	-1.28546	-1.76345	-1.20909	-1.23576	-0.987809	1.70532	0.988828	1.21701	1.10585	1.60676	1.02248	1.27437	0.847501	-0.688763	0.170137	0.37609	0.106539	0.442306	0.208968	-0.484034	-0.264445	-0.499013	-0.943204	-0.631337	-0.151176	-0.495535	malate dehydrogenase (decarboxylating) [EC:1.1.1.39]	K00028	IPR015884	16	16	16	40.4	40.4	40.4	66.769	0	50.426	452050000	91	MD07G1129000;MD01G1052400	+		3.18787	1.19136	1.7257	-0.37102
-1.75969	-1.31531	-1.00815	-0.679415	-0.411869	-0.729394	-0.983971	0.149344	0.0916081	-0.806249	-0.625825	-0.803564	-1.06567	-0.510059	0.605759	0.0807967	-0.166306	-0.0114002	-0.310381	0.231591	0.0716766	1.50259	1.58736	1.45947	0.920446	1.26831	1.79596	1.42236	Protein of unknown function		noIPR	4	4	2	28.3	28.3	13.3	18.015	0	37.41	576490000	97	MD07G1310700		+	0.882632	0.18377	4.67729	0.523755
-1.19679	-0.267078	-1.50552	-0.751264	-1.00757	-1.09603	-0.970709	1.02193	0.276982	-0.0647952	-1.24222	-0.413038	-1.20005	-0.270199	-0.637195	0.592524	-0.125428	0.335674	0.0241057	-0.637109	-0.0745714	1.80928	0.980499	1.27289	1.38955	0.982146	1.4585	1.31548	fructose-bisphosphate aldolase, class I [EC:4.1.2.13]	K01623	IPR000741	14	12	1	42.5	38.2	3.6	42.525	0	119.05	2408300000	233	MD13G1033400		+	0.920592	0.186604	3.44707	0.370285
0.665124	-2.21359	-1.07114	-0.507332	0.140926	-2.80248	-0.964749	1.36394	1.5542	-0.0702504	0.201171	-0.577415	0.78238	0.542338	-0.538142	0.0931934	-0.0513523	-0.0547965	0.0539466	-0.653172	-0.19172	0.858315	0.610299	0.45996	0.445845	0.675906	0.634465	0.614132	coproporphyrinogen III oxidase [EC:1.3.3.3]	K00228	IPR018375	7	7	2	24.2	24.2	7.2	43.343	0	19.816	229630000	61	MD17G1131200		+	1.33058	0.646	3.10471	0.345422
-0.572564	-0.598328	-0.686437	-0.645407	-1.57927	-1.70509	-0.964516	0.0766607	0.361637	0.694689	1.29687	-1.349	-1.0981	-0.00287388	-0.00295233	-0.504226	0.852253	-0.00151922	-0.774783	-0.253819	-0.114174	1.10412	0.317487	1.45601	0.322	1.42339	1.86638	1.08156	NADH dehydrogenase (ubiquinone) flavoprotein 2 [EC:1.6.5.3 1.6.99.3]	K03943	IPR002023	6	6	6	30.3	30.3	30.3	28.032	0	24.212	560480000	74	MD17G1215900;MD17G1216000		+	1.10096	0.231654	2.19602	0.288047
-1.52211	-1.54336	-0.905332	-0.23407	-0.346115	-1.23164	-0.963771	-0.318627	-0.473679	-0.103841	0.283609	-1.55509	-0.793343	-0.493495	-0.210888	0.125285	0.50732	0.219706	-0.183485	0.194781	0.108787	0.761383	0.845721	1.68757	1.79473	1.40188	1.5996	1.34848	acyl-CoA-binding protein 6		noIPR	8	8	6	72.2	72.2	47.8	10.024	0	20.296	2029200000	124	MD06G1017000		+	0.683887	0.221792	3.47888	0.584666
-0.190482	-0.305124	-2.4545	-0.579196	-0.95509	-1.24497	-0.954894	1.63343	1.79204	0.921314	0.523563	0.861049	0.348303	1.01328	1.47673	-0.7999	-0.0408612	0.553826	0.38681	0.070065	0.274445	0.238156	0.235876	-1.00798	0.0539407	-0.202711	-1.31429	-0.332835	NAD(P)-binding Rossmann-fold superfamily protein		noIPR	5	5	5	13.7	13.7	13.7	37.702	0	11.445	132190000	47	MD01G1077900;MD01G1077800	+		2.9649	0.457717	0.76779	-0.141229
-0.81445	0	0.196667	-1.14744	-1.35596	-2.52632	-0.941251	-0.160981	0.338017	1.06087	1.35757	1.1627	0.85135	0.768254	-1.25036	-0.669088	-0.399835	-0.0289472	0.156807	-0.54714	-0.456427	1.47758	-0.181488	0.885065	0.896005	0.477193	0.222187	0.629424	diphosphomevalonate decarboxylase [EC:4.1.1.33]	K01597	IPR005935	9	9	2	28.5	28.5	7.2	46.201	0	63.641	297940000	59	MD02G1256300		+	1.64526	1.08596	2.20064	0.446599
-1.58162	-1.64724	0.231472	-0.411804	-0.636715	-1.59082	-0.939454	0.16313	0.247779	0.300657	2.18784	0.823606	1.16649	0.814917	0.128202	-0.332027	-0.688957	0.038525	-0.26942	-1.68363	-0.467884	1.27174	0.337871	-0.271306	0.0846529	1.18345	0.948119	0.592421	pyruvate dehydrogenase E2 component (dihydrolipoamide acetyltransferase) [EC:2.3.1.12]	K00627	IPR000089;noIPR	12	12	2	33.4	33.4	8.5	49.277	0	60.197	465380000	145	MD10G1046900;MD02G1146100	+		2.52224	0.468474	1.74968	0.283136
0	0	0	-1.31203	-2.55559	-1.7683	-0.93932	0.811515	-0.15305	-0.710125	0.58533	-0.260924	-0.0358823	0.0394773	-0.30769	-0.283895	1.32052	-0.0524097	0.679369	0.827424	0.363886	0.670318	-0.375033	0.372898	1.2746	0.00773403	1.26522	0.535956	hydroxymethylbilane synthase [EC:2.5.1.61]	K01749	IPR022419	5	5	5	15.1	15.1	15.1	41.739	0	22.648	133660000	37	MD16G1003400;MD13G1004100	+		2.41789	1.38215	0.176229	0.0769087
-0.252306	-0.244619	-1.25521	-1.2967	-1.18044	-1.39213	-0.936901	0.961407	1.00898	1.77763	1.43662	1.88383	0.688847	1.29289	-1.17347	-0.446727	-0.878076	-1.07274	0.491391	-0.365967	-0.574265	0.572	0.456754	0.439854	0.510015	-0.258268	-0.410666	0.218281	aconitate hydratase [EC:4.2.1.3]	K01681	IPR001030	31	31	11	44.8	44.8	15.9	108.5	0	139.82	2552700000	314	MD09G1108800	+		4.68922	0.791726	1.52548	0.281408
-0.157108	-1.05965	-0.9233	-0.684142	-1.67404	-1.08774	-0.930997	-0.1592	1.41545	0.492707	-1.61318	1.17876	-0.29171	0.170471	-0.95901	-0.180574	-0.124301	0.444459	-0.103432	-0.957917	-0.313463	1.18032	1.96708	0.649153	1.11602	0.732523	0.798831	1.07399	dihydrolipoamide dehydrogenase [EC:1.8.1.4]	K00382	IPR006258	20	20	3	56.2	56.2	9.4	53.915	0	144.66	3645100000	356	MD16G1145800		+	1.20251	0.178791	3.01609	0.225212
-1.92199	-1.12591	-1.08324	-1.57655	-0.0741473	0.26267	-0.919861	1.19614	1.50302	0.141358	-0.932821	0.897576	-0.700222	0.350842	-0.543346	-0.00424949	0.158378	-0.226728	-0.48624	-0.93771	-0.339983	1.31758	1.74865	0.691135	0.443427	0.0400512	1.21316	0.909001	2-oxoglutarate (2OG) and Fe(II)-dependent oxygenase superfamily protein		noIPR	12	12	12	40.9	40.9	40.9	40.812	0	38.245	753810000	136	MD16G1020000;MD16G1019900;MD16G1019800;MD16G1020100		+	1.38499	0.362835	2.51717	0.356633
-1.27597	-0.640653	-2.81966	0	0	-0.779272	-0.919259	-1.39841	-0.184405	-0.390685	0.764395	1.12029	0.943147	0.142389	-0.179457	-0.292801	0.410706	-0.446958	0.160068	-0.0703264	-0.0697947	1.35957	1.22855	0.452085	0.887872	0.606049	0.545851	0.846663	Xaa-Pro aminopeptidase [EC:3.4.11.9]	K01262	IPR000587	12	12	7	25.6	25.6	15.1	79.22	0	45.337	412720000	89	MD02G1152800		+	1.27505	1.52017	2.95455	0.352227
-0.888884	-1.59783	-1.07131	-1.37541	-0.60973	0.0347661	-0.918066	1.16771	-0.0468296	-0.46336	-0.260235	0.792974	-0.835837	0.0590704	-0.406454	-0.701545	-0.426672	-0.334696	-0.722095	-0.42412	-0.502597	1.31964	1.81049	1.52982	1.13493	0.914634	1.46005	1.36159	acetyl-CoA carboxylase, biotin carboxylase subunit [EC:6.4.1.2 6.3.4.14]	K01961	IPR005482	18	18	0	46.2	46.2	0	57.995	0	120.97	1970000000	288	MD16G1238600;MD15G1330100		+	1.46747	0.18547	5.69668	0.353841
-1.56567	-2.31575	-0.138322	-0.18577	-0.452887	-0.846502	-0.917483	0.444109	-0.14667	-0.0279487	0.548914	-1.42418	-0.277855	-0.147272	-0.440244	-0.227131	-0.185636	-0.190388	-0.31783	-0.237772	-0.2665	1.22856	0.936077	1.59915	1.79168	1.20498	1.22707	1.33125	dehydrin xero 1		noIPR	13	13	13	59.5	59.5	59.5	37.925	0	124.73	2701600000	335	MD02G1140100		+	0.909328	0.633714	4.70178	1.3146
-1.79942	-0.605251	-0.501453	-0.705574	-0.0860695	-1.74328	-0.906841	0.773396	0.111283	-0.622195	-1.77744	0.1869	-1.26474	-0.432133	-0.224083	0.107786	0.78276	0.961284	0.0410239	-0.276428	0.232057	0.740015	1.76403	0.787859	1.06976	0.906942	1.37289	1.10692	F-type H+-transporting ATPase subunit beta [EC:3.6.3.14]	K02133	IPR000194	28	28	17	70.9	70.9	40.5	60.074	0	323.31	34258000000	1597	MD16G1033600;MD13G1031500;MD10G1065600		+	0.449161	0.0802609	2.04183	0.147916
0.250206	-0.244487	-0.456243	-1.79671	-2.15787	-0.999945	-0.900841	1.55016	1.31363	1.08473	1.76919	1.24435	0.481187	1.24054	-1.10721	-0.749004	-0.771706	-0.564233	0.270308	-0.345906	-0.544625	0.366379	0.218387	0.43526	0.0227082	0.472145	-0.285325	0.204926	6-phosphofructokinase 1 [EC:2.7.1.11]	K00850	IPR012004	14	14	5	33.9	33.9	13.6	52.947	0	43.021	811420000	160	MD17G1180800;MD17G1180700;MD17G1180600	+		2.87274	0.694294	1.99525	0.243024
-0.501415	-2.35078	0.534161	-2.09739	0.0712174	-0.995528	-0.889956	1.77982	0.319458	0.385918	1.24696	1.19799	0.90077	0.971819	-0.254308	-0.74711	-0.804766	-0.746763	0.717747	-0.572712	-0.401319	0.41195	0.957547	-0.303354	0.195905	0.658293	-0.00359824	0.319457	cell division protease FtsH [EC:3.4.24.-]	K03798	IPR003960	19	19	6	38.2	38.2	16.9	76.65	0	117.43	801250000	168	MD08G1003700	+		2.04845	0.460259	1.40061	0.178187
-0.276056	-0.69843	-0.252953	-1.0804	-0.529446	-2.48685	-0.887356	1.76408	0.551191	1.37274	0.840101	1.34101	-0.290765	0.929726	0.971112	-0.635953	-0.2033	-1.02382	0.368957	1.3015	0.129749	-0.82364	-0.108998	0.968876	-0.0936909	-0.0024531	-0.972806	-0.172119	tubulin alpha	K07374	IPR008280	13	5	3	37.9	16.7	11.6	49.576	0	26.773	464460000	67	MD11G1005100;MD03G1004400	+		2.57307	0.816672	0.272049	-0.135672
0.365588	-0.300342	-2.42609	-1.26665	-1.28873	-0.340734	-0.87616	0.364078	0.405852	1.60631	1.77771	1.20056	0.627281	0.996965	0.676055	-0.23068	0.115773	-0.84066	0.476309	1.55067	0.291244	-0.229663	-0.598405	0.0721733	-0.173012	-1.03389	-0.509508	-0.412051	beta-glucosidase [EC:3.2.1.21]	K05349	IPR002772	18	18	18	39.7	39.7	39.7	67.622	0	88.301	649890000	177	MD11G1080700;MD11G1177800	+		2.40534	0.530254	1.00747	-0.199092
0	-1.13548	-1.79133	-1.02197	-1.29727	0	-0.874342	0	0	0	0.517449	0	0.357406	0.145809	-0.779038	0	0.160277	0	0	0	-0.103127	0.911177	1.1682	0.358843	0.443427	1.01185	1.09646	0.83166	glucose-1-phosphate adenylyltransferase [EC:2.7.7.27]	K00975	IPR011004	17	3	3	41.9	5.4	5.4	56.541	0	7.218	99084000	33	MD17G1122900		+	0.797105	0.665943	2.77503	1.85012
-0.625159	-0.833949	0	-1.95781	-1.08503	-0.723616	-0.870927	0.685731	-1.48801	-0.0565464	-0.0326615	-1.25398	0.0746039	-0.345144	-0.252598	0.553705	-0.0338714	-0.415133	-0.306276	0.622773	0.0280999	2.03994	0.645272	1.07218	1.30122	1.54758	0.521625	1.18797	Haloacid dehalogenase-like hydrolase (HAD) superfamily protein		IPR006439;IPR023214	8	8	2	39.8	39.8	14.4	31.765	0	20.425	248490000	62	MD02G1226100;MD00G1190500;MD00G1123600		+	1.11136	0.473974	2.4936	0.515629
-1.80556	-1.95543	-1.11154	-0.424133	-0.407716	0.493161	-0.868536	-0.243843	-0.112122	-1.42376	-0.751062	-0.461525	-0.604298	-0.599435	0.432205	0.137976	0.254001	0.562001	-0.149466	0.00534257	0.20701	1.30586	1.73551	0.884521	0.773488	1.56632	1.30006	1.26096	Plastid-lipid associated protein PAP / fibrillin family protein		noIPR	12	12	12	55.4	55.4	55.4	32.83	0	103.31	2100300000	203	MD16G1221800;MD13G1216500		+	0.261524	0.130404	3.49138	0.51074
-0.324918	-0.569424	-0.883917	-1.00041	-1.28099	-1.14277	-0.867072	-0.141101	1.18569	1.57928	1.24992	-0.727898	1.01642	0.693719	-0.910384	-1.65711	-1.84575	0.157279	0.714548	0.58569	-0.492621	0.617014	0.602049	0.976934	0.379346	0.917274	0.503232	0.665975	ribulose-bisphosphate carboxylase large chain [EC:4.1.1.39]	K01601	IPR000685	9	9	9	31.8	31.8	31.8	30.223	0	92.586	9207800000	304	MD02G1049600;MD11G1294900	+		2.16872	0.813795	1.27025	0.604092
-1.80285	-0.627741	-0.951921	-1.45582	-0.331454	0.0332472	-0.85609	2.36918	0.110405	-0.0493513	-0.369405	-0.282788	-1.84221	-0.0106949	-0.342934	-0.669052	0.248125	0.447613	-0.0422802	-0.0156846	-0.0623688	0.619498	1.34507	1.26284	0.943969	1.1959	0.207637	0.929152	Nuclear transport factor 2 (NTF2) family protein with RNA binding (RRM-RBD-RNP motifs) domain		IPR002075;noIPR	5	5	2	12.4	12.4	4.8	51.25	0	21.806	275320000	58	MD06G1226000;MD14G1213100		+	0.669149	0.193831	2.64192	0.227335
-1.16861	-1.22867	-0.500166	-1.11982	-0.237219	-0.788594	-0.840513	0.969646	0.21318	-0.897416	-1.07215	-0.578617	-1.4834	-0.474793	-0.319734	0.167189	-0.21909	0.118221	0.0192914	-0.30501	-0.0898554	1.44411	1.51378	1.75307	1.43514	1.3169	0.967971	1.40516	glutathione peroxidase [EC:1.11.1.9]	K00432	noIPR	6	6	4	25.7	25.7	18.1	26.15	0	19.201	3310500000	183	MD06G1081300		+	0.40026	0.179886	6.01449	0.735351
0	0	-2.17369	0	-2.76666	0	-0.823392	0.235163	0.162635	-0.195572	-0.440179	-1.06817	-0.278975	-0.264183	0.27795	0.233685	0.237517	0.109555	0.0189161	0.379287	0.209485	0.796965	0.79379	0.682713	1.06576	1.052	0.877318	0.878091	pathogenesis-related family protein		noIPR	9	9	7	52.1	52.1	44.5	26.626	0	39.245	306180000	79	MD10G1017300;MD10G1016800	+	+	4.80176	2.24459	4.94353	0.737463
-1.18606	-1.18634	0.741275	-0.583109	-1.04048	-1.66035	-0.819177	1.21129	1.23102	0.238618	0.301958	0.548427	0.186075	0.619565	-1.57886	-0.64826	-1.30163	-0.547462	-0.09522	-0.475901	-0.774556	1.24	1.43278	0.290302	0.472424	1.05061	1.3589	0.974169	NAD(P)-linked oxidoreductase superfamily protein		IPR020471;IPR023210	16	16	16	57.1	57.1	57.1	39.912	0	71.36	724390000	139	MD09G1146100;MD11G1199500;MD17G1132700	+	+	2.18118	0.501698	3.74615	0.60979
-1.32634	-1.76271	-0.624227	-0.702217	-0.44376	0	-0.809876	-2.37717	0.221098	-0.179916	0.106747	-0.0996864	0	-0.388155	0.160021	0.193958	-0.0398817	0.588551	-0.579502	0.127496	0.0751071	1.35003	1.10927	1.35242	1.08933	1.54358	0.292906	1.12292	monodehydroascorbate reductase (NADH) [EC:1.6.5.4]	K08232	noIPR	8	8	8	22.5	22.5	22.5	52.584	0	23.253	146550000	33	MD14G1111300		+	0.526678	0.518535	2.85398	0.660171
0.110702	0.282285	-1.37599	-1.55194	-1.72271	-0.601211	-0.809811	1.22817	0.485889	1.261	0.682894	2.43822	0.573872	1.11167	-1.19119	-0.252409	-1.11628	-0.29032	-0.145116	-0.810581	-0.634316	0.557103	0.844405	0.66069	0.384838	-0.240256	-0.212072	0.332451	NADH dehydrogenase (ubiquinone) Fe-S protein 1 [EC:1.6.5.3 1.6.99.3]	K03934	IPR001041	20	20	6	36.2	36.2	12	81.241	0	65.954	1107500000	197	MD09G1268900	+	+	2.67149	0.531981	2.338	0.267659
-1.42734	-1.05944	-0.35474	-0.722268	-0.534142	-0.704475	-0.800401	0.356036	0.380724	-0.236827	-0.550236	-0.153265	-0.654132	-0.14295	-1.47336	-0.361052	-0.640786	0.45275	0.0502824	-1.06563	-0.506299	1.65374	1.53644	1.45066	0.726657	1.6471	1.6833	1.44965	glutathione S-transferase [EC:2.5.1.18]	K00799	IPR017933;noIPR	8	8	4	38.5	38.5	23.4	25.423	0	40.31	1234300000	143	MD13G1082000;MD13G1082100;MD13G1082200		+	1.68898	0.272401	3.37701	0.810405
-0.364906	-0.0514955	-1.00191	-1.53822	-1.68931	0	-0.774307	0.572267	0.350105	0.0928181	1.48176	-0.107699	1.93261	0.72031	1.41822	-0.445136	1.65177	-0.476559	0.710563	0.214532	0.512232	0.456836	-1.14095	-0.975885	-0.0632448	-1.02807	0.00189679	-0.458236	fructokinase [EC:2.7.1.4]	K00847	IPR011611	9	8	7	34.1	31.6	28.8	38.38	0	24.429	195980000	43	MD00G1004100;MD01G1193000	+		2.17405	1.3291	1.19109	-0.628121
-1.30702	0.918541	-1.32699	-0.340607	-1.20805	-1.35786	-0.770331	-0.292133	0.0425706	1.56323	1.96326	0.923389	1.80729	1.00127	-0.692108	-0.85968	-0.865	-0.972005	0.629076	0.909781	-0.308323	0.517654	0.270853	0.041204	0.203024	-0.0799952	-0.488406	0.077389	HXXXD-type acyl-transferase family protein		noIPR	11	11	11	27.1	27.1	27.1	48.383	0	42.027	259980000	65	MD16G1108700;MD13G1109000	+		2.09339	2.01033	0.473012	0.437688
-0.602182	-1.73816	0	-0.965569	-0.956077	-0.3288	-0.765131	0.504245	1.50279	0.900162	-0.945474	0.903061	-0.583867	0.380153	-1.1994	-0.587373	-0.346582	0.312793	-0.817179	-1.2202	-0.64299	1.55157	0.557786	0.8591	1.28148	0.648857	1.26902	1.02797	inorganic pyrophosphatase [EC:3.6.1.1]	K01507	IPR008162;noIPR	8	4	1	32	24.5	10.3	36.731	0	18.467	992640000	107	MD04G1120600;MD07G1161500;MD01G1091200;MD01G1091400		+	0.865479	1.26348	3.57298	0.723544
-1.67211	-1.27615	0.0189478	-0.364224	-0.60339	-0.64853	-0.757576	-0.473029	0.197811	-0.167274	-1.37595	0.00202639	-1.37561	-0.532004	-0.197816	-0.205744	0.370333	0.069365	1.03229e-06	-0.770491	-0.122392	1.66072	2.10957	1.30912	1.13155	1.18553	1.07534	1.41197	12-oxophytodienoic acid reductase [EC:1.3.1.42]	K05894	noIPR	15	15	0	52.1	52.1	0	40.088	0	43.26	681070000	129	MD15G1401800;MD15G1402400;MD15G1401200;MD15G1401100;MD15G1400700		+	0.248972	0.0694637	4.31652	0.472502
0.403364	0.640284	-1.4178	-1.33045	-1.23126	-1.57628	-0.752024	0.570839	0.738709	1.62971	1.32793	1.61006	1.24288	1.18669	0.00835904	-0.79317	-0.0437929	-1.54031	-0.409657	0.883929	-0.315774	0.590166	0.204358	-0.113299	-0.0877429	-0.629685	-0.677141	-0.118891	TCP-1/cpn60 chaperonin family protein		IPR002423	14	14	0	32	32	0	58.353	0	55.015	306530000	63	MD17G1264300	+		2.46323	0.665437	0.203398	0.0675777
-1.33255	-0.994359	-0.862959	-0.542605	-0.212836	-0.565411	-0.751787	0.256508	-0.202117	-1.13041	-1.99351	-0.385891	-1.6255	-0.84682	0.577877	0.515103	0.832964	0.925183	-0.0936486	-0.228322	0.421526	1.33515	0.970293	1.39683	0.979004	1.15183	1.22938	1.17708	Protein of unknown function		noIPR	8	8	3	30.6	30.6	14.2	35.87	0	48.788	1255600000	180	MD16G1149300;MD13G1149100;MD16G1149500		+	0.0884508	-0.0548731	2.00187	0.436258
-0.406733	-1.04039	-2.18717	-0.904615	0.381122	-0.292646	-0.741739	-1.91354	-0.253005	-0.85579	0.750871	-1.03829	0.437318	-0.478739	-0.267577	-0.121617	0.156612	0.177166	-0.00105896	0.0543585	-0.000352743	0.782541	1.1226	1.72784	1.45997	1.15019	1.08183	1.22083	acetyl-CoA C-acetyltransferase [EC:2.3.1.9]	K00626	IPR020617	15	4	4	53.5	14.1	14.1	47.776	0	61.033	657170000	126	MD09G1128400		+	0.196605	0.119077	4.23442	0.55291
-1.25188	0.0733256	-0.604064	-2.23686	-0.978902	0.56673	-0.738608	-0.834155	0.473541	1.77251	2.07745	1.72769	0.654808	0.978641	-0.500688	-0.588657	-0.532757	0.112898	-0.650086	-0.981554	-0.523474	0.0695783	0.179187	0.148539	0.20418	0.5072	0.591966	0.283442	Leucine-rich repeat (LRR) family protein		IPR001611	12	12	12	34.7	34.7	34.7	55.046	0	103.04	639180000	128	MD05G1002900		+	1.74948	0.391583	2.86952	0.184
-0.736239	-0.153589	-1.21837	0.0910478	-0.891839	-1.48017	-0.731527	1.90974	2.29134	0.226762	-0.889805	0.411217	0.137169	0.681071	0.93552	1.53684	-0.303738	0.129172	0.881813	0.602307	0.630319	-0.184924	-0.794461	-0.458936	-0.264458	-1.60123	-0.175165	-0.579862	Remorin family protein		IPR005516	7	7	6	52.4	52.4	45.8	18.328	0	37.573	1117400000	91	MD01G1055000		+	1.46024	0.36827	2.21205	-0.3155
0.0741585	-0.229631	-2.18848	-1.29917	-0.68496	0.0475316	-0.713425	0.177996	0.237411	0.883835	2.1472	0.901748	1.72825	1.01274	0.354378	-0.213294	0.64094	-1.25766	1.06802	0.907848	0.250039	-0.286363	-0.470099	-0.904267	-0.312339	-1.15723	-0.165823	-0.549353	3-dehydroquinate dehydratase / shikimate dehydrogenase [EC:4.2.1.10 1.1.1.25]	K13832	IPR006151	12	12	10	32.5	32.5	28.4	58.821	0	54.891	734000000	145	MD15G1335500	+		2.27171	0.758339	1.10375	-0.35119
-1.10884	-0.944022	-0.431895	0.378802	-0.458968	-1.70339	-0.711386	0.424543	0.922839	-0.463442	-0.720629	0.435613	-0.973911	-0.0624978	-1.15631	-0.455331	-0.197897	0.045315	-0.997134	-0.772082	-0.588906	1.33541	1.50248	1.20941	1.14679	1.70374	1.27891	1.36279	voltage-dependent anion channel protein 2	K15040	noIPR	13	13	6	47.8	47.8	17.4	29.654	0	204.12	7587600000	448	MD16G1078300		+	0.802629	0.180667	4.42915	0.543403
-1.00694	-1.61458	0	0	0	-1.60856	-0.705013	-0.900956	-0.605438	-1.31104	-0.356512	-1.13957	-0.182545	-0.749344	0.336443	0.346769	0.690441	0.470464	0	0.249258	0.348896	1.24379	0.840956	1.1013	1.24512	1.12375	1.07785	1.10546	NAD(P)-binding Rossmann-fold superfamily protein		IPR002347	9	3	3	41.7	16.3	16.3	31.467	0	34.01	175370000	40	MD15G1420900	+		2.41714	0.707682	1.12112	0.943416
-1.22178	-0.275145	0.355151	-0.90754	-0.944939	-1.1817	-0.695992	0.100363	0.703127	2.11288	1.15069	1.43062	0.668616	1.02772	0.110339	-0.644278	0.296552	0.193298	1.44337	0.0768357	0.246019	-1.39652	-0.166614	0.370199	-0.378725	0.216747	-2.11155	-0.577744	programmed cell death 6-interacting protein	K12200	noIPR	15	15	4	19.8	19.8	6.1	99.74	0	34.372	181760000	78	MD13G1031100	+		2.94232	0.545118	0.907789	-0.260513
0.121855	0.378688	-0.688794	-1.42272	-1.09927	-1.37466	-0.680817	0.474647	0.732478	1.84105	1.64785	1.93999	1.46976	1.35096	-0.826669	-1.48738	0.10072	-0.46981	0.300746	-0.124014	-0.417734	-0.688192	-0.0163001	-0.525156	0.0646197	-0.626032	0.2766	-0.25241	transaldolase [EC:2.2.1.2]	K00616	IPR001585	19	19	4	58.5	58.5	12.2	48.036	0	323.31	4411100000	457	MD13G1131400	+		3.24304	0.469761	0.210305	0.0382242
-0.786517	0.394305	-1.49044	-0.227154	-1.03057	-0.886697	-0.671179	0.171182	0.490547	1.49824	2.54409	1.16239	1.58069	1.24119	0.0701902	-0.311523	-0.0952652	-1.39388	1.05701	0.208746	-0.0774537	-0.262741	-0.185979	-1.06849	-0.257744	-0.440811	-0.739589	-0.492559	aspartate aminotransferase, cytoplasmic [EC:2.6.1.1]	K14454	IPR000796	17	16	5	46.2	44.3	17.1	50.247	0	55.411	688510000	131	MD15G1096900	+		2.78534	0.678936	0.550867	-0.147372
-0.730825	-0.109341	-1.25728	0	-1.12573	-0.781698	-0.667479	-0.0563505	0.709345	1.46904	-1.15898	1.93216	-0.570429	0.387464	-1.24545	0.44008	-1.40627	-0.673472	0.18659	-0.859678	-0.593033	0.619653	0.881771	0.944087	1.10189	1.22108	0.469806	0.873048	glucose-1-phosphate adenylyltransferase [EC:2.7.7.27]	K00975	IPR005835;IPR011004	10	10	8	23.4	23.4	19.5	56.777	0	20.746	160850000	45	MD15G1023900;MD08G1027900;MD05G1014800;MD13G1186100		+	1.02634	0.689321	2.43535	0.456995
-0.420756	0.155932	-1.79311	-0.716835	-0.910678	-0.318862	-0.667385	-0.164112	-0.340377	-1.0058	-0.745902	-1.62992	-1.42571	-0.885304	0.597989	0.683132	-0.134198	0.337555	0.292449	-0.105325	0.2786	1.94588	0.77389	0.98231	1.63398	1.17613	1.13233	1.27409	peroxidase [EC:1.11.1.7]	K00430	IPR019794	7	6	6	31.5	29.3	29.3	33.92	0	49.341	507930000	89	MD04G1170900;MD12G1184700		+	0.252907	-0.0858548	2.82135	0.392202
-1.31479	0	-0.0325666	0	-0.589636	-2.05947	-0.666077	1.06772	0.749731	-0.636865	-1.45721	-0.173871	-0.332933	-0.130571	-1.14223	0.226041	-0.720584	0.431775	-0.0544666	-0.603436	-0.310483	1.37006	0.628656	1.08247	1.17182	1.5171	0.872692	1.10713	purple acid phosphatase 29		IPR004843	9	9	9	36	36	36	44.016	0	31.893	391100000	59	MD01G1098300;MD01G1097200		+	1.02103	1.3882	2.93569	0.592141
-0.499777	-0.36331	-1.32712	0	0	-1.78159	-0.661966	0.341467	-0.100032	1.70975	1.90637	1.0113	1.28959	1.02641	-0.850509	-1.88559	-0.547379	-0.454167	-0.229761	0.479446	-0.581327	0.734525	0.618412	0.277329	0.264577	-0.315615	-0.277917	0.216885	acetyl CoA:(Z)-3-hexen-1-ol acetyltransferase		noIPR	10	4	1	37.3	14.4	2.8	35.756	0	16.242	288920000	69	MD02G1001400	+		3.28083	2.52111	1.2155	0.80553
-0.672715	0.143893	-0.612847	-0.552612	-0.32818	-1.79287	-0.635888	-1.0538	0.925707	-1.17207	-0.523053	-1.1739	-0.838112	-0.639205	-0.148255	-0.0814026	0.267778	1.03756	-0.728112	-0.232066	0.0192504	1.22311	0.495512	1.40806	2.07835	0.771711	1.55832	1.25584	enolase [EC:4.2.1.11]	K01689	noIPR	11	11	11	28.3	28.3	28.3	54.782	0	177.75	671030000	148	MD14G1218700;MD06G1208300		+	0.00267325	-0.000827789	2.3799	0.308636
-1.05295	-0.876611	-0.540265	-0.806824	-0.239183	-0.266183	-0.630336	0.277448	0.54288	-0.273701	-2.34853	-0.00177508	-2.5638	-0.727913	0.386853	0.856528	0.163891	0.351723	0.382395	0.0103746	0.358627	1.22618	0.502481	1.02817	1.13634	1.1458	0.958757	0.999621	peroxidase [EC:1.11.1.7]	K00430	IPR019794	10	10	10	27.8	27.8	27.8	37.945	0	35.394	1272600000	162	MD10G1033300;MD00G1190800		+	0.0598732	-0.032184	2.63032	0.211419
-0.013464	-1.05178	-1.90016	-0.192591	0	-0.599832	-0.626305	0.457227	-0.121571	1.50223	2.11831	1.43787	1.57815	1.16204	-0.821444	-0.392479	-0.386873	-0.272231	0.463672	0.657777	-0.125263	0.194656	0.436091	-0.0851833	-0.801755	-1.52004	-0.686581	-0.410469	Terpenoid cyclases family protein		noIPR	16	16	5	26.2	26.2	9.6	87.376	0	55.25	564760000	82	MD09G1167700	+		2.86698	2.97034	0.330333	-0.399415
-0.613688	-1.00084	-0.401189	-0.885828	-0.109083	-0.7043	-0.619155	1.17466	0.640546	1.99427	1.16583	1.46349	0.764562	1.20056	-1.88343	-1.28471	-1.32749	-0.6102	-0.39941	-1.00265	-1.08465	0.441336	0.58835	0.575851	0.0433489	0.733082	0.637492	0.503243	xyloglucan:xyloglucosyl transferase [EC:2.4.1.207]	K08235	IPR010713	7	7	7	28.5	28.5	28.5	32.122	0	47.632	630090000	81	MD13G1134600;MD16G1145200	+	+	4.37948	1.04996	3.51374	0.916199
-0.761634	0.198944	-1.23694	-0.899376	-0.86131	-0.151795	-0.618685	-0.205747	-0.0697741	0.911734	1.91008	1.49229	2.1818	1.03673	0.202552	-1.33024	0.855433	-0.673782	-0.270817	1.55659	0.0566227	0.0881108	-0.145647	-1.01968	-0.309338	-0.867765	-0.593695	-0.474669	dynamin GTPase [EC:3.6.5.5]	K01528	IPR003130	21	21	3	31.2	31.2	5	100.5	0	56.863	326870000	103	MD05G1001600	+		2.09433	0.729843	0.538326	-0.234238
0.360158	0.299392	-1.30806	-0.83601	-0.78948	-1.38207	-0.609345	0.105868	-0.173821	-0.939518	-1.4878	-1.601	-0.858258	-0.825755	-0.588775	0.618235	-0.0113411	0.991208	0.510579	-0.329837	0.198345	1.32946	1.17316	1.39486	1.13772	1.40493	0.980401	1.23676	glutathione S-transferase [EC:2.5.1.18]	K00799	IPR017933	16	16	16	73.3	73.3	73.3	26.088	0	323.31	18291000000	866	MD03G1282700		+	0.20947	-0.0915594	2.12865	0.439335
0.629387	-0.00239841	-0.487573	-1.22246	-2.26778	-0.211977	-0.5938	0.0645111	0.504925	2.2495	1.51704	1.33454	1.6209	1.21524	-0.832153	-0.599249	-0.670781	0.281057	0.526033	0.297168	-0.166321	0.0561889	-0.344718	-0.561337	-0.387403	-0.68748	-0.805944	-0.455116	1,4-alpha-glucan branching enzyme [EC:2.4.1.18]	K00700	IPR013781	14	14	14	26.7	26.7	26.7	72.605	0	76.418	365070000	83	MD08G1002300	+		2.1517	1.8305	0.489144	-0.29222
-1.09394	-1.26495	-0.496661	-0.770113	0.155747	-0.0835757	-0.592249	1.70224	1.34768	1.0592	-0.899329	0.168715	0.0520578	0.571761	-1.52013	-0.290731	-1.1814	-0.676109	-0.344849	-1.47878	-0.915333	1.18519	0.637029	1.21937	0.260097	1.33285	0.980388	0.935821	glutathione S-transferase [EC:2.5.1.18]	K00799	IPR017933	8	4	4	37.7	22.5	22.5	25.368	0	77.345	530990000	109	MD16G1081100		+	1.46212	0.467397	4.04636	0.743314
-1.68507	0	0	0	0	-1.80136	-0.581072	-1.10229	-0.49901	1.29084	1.81446	0.398934	1.40945	0.552064	-1.07529	0.239147	-1.02213	-0.144944	-0.500529	0.0888937	-0.402475	0.113996	0.297505	1.07207	0.533925	0.52082	0.0505722	0.431481	presequence protease [EC:3.4.24.-]	K06972	IPR011249	14	14	7	20.3	20.3	11.8	85.294	0	28.12	136130000	53	MD11G1150900	+		3.2128	1.43217	1.83617	0.32152
0.218592	-0.746725	0	-2.04871	0	-0.830104	-0.567824	1.36722	-0.0582092	0.101662	2.28001	0.0882152	2.27155	1.00841	0.585712	0.0227345	-0.138963	0.278025	-0.463726	-0.830104	-0.0910536	-0.373423	-0.511649	-0.322567	0	-0.361256	-0.528282	-0.34953	protein phosphatase 1L [EC:3.1.3.16]	K17506	noIPR	6	6	3	25.2	25.2	12.8	30.862	0	9.8295	63288000	25	MD15G1370300	+		2.00438	0.676362	0.639759	-0.281944
0	0.669738	-1.26378	0.369617	0.105102	-3.18833	-0.551276	0.72148	0.99994	-0.192524	0.703171	0.424563	0.954786	0.601903	0.330531	-1.14536	-0.462928	-0.431585	-0.58409	-1.37024	-0.610612	0.248547	0.733294	0.986359	0.858471	0.214327	0.318911	0.559985	inositol-phosphate phosphatase / L-galactose 1-phosphate phosphatase [EC:3.1.3.25 3.1.3.93]	K10047	IPR020552	7	6	6	29.6	26.3	26.3	28.883	0	22.86	248750000	54	MD05G1359400		+	1.03043	0.861499	2.48547	0.484978
0.241534	-0.156225	-0.352212	-0.440582	-1.1938	-1.37404	-0.545887	0.769649	0.462743	1.96419	2.37377	1.37309	1.56989	1.41889	-1.29407	-0.916126	-0.766497	-0.835093	0.338877	0.1115	-0.560235	-0.264172	-0.311995	-0.253392	-0.281774	-0.613984	-0.151295	-0.312769	alpha-amylase-like 3		IPR013781	27	27	14	36.8	36.8	19.3	101.72	0	91.752	1323600000	245	MD13G1078600	+		3.29043	1.1288	0.403356	0.142174
-0.753491	-1.59292	0	-0.775636	0.242687	-0.388726	-0.544681	1.28385	0.155572	-1.07644	-2.25946	1.27119	-1.51767	-0.35716	-0.31088	0.274036	0.734134	-0.212631	-0.423177	-0.0816554	-0.00336223	1.19627	0.879783	0.915724	0.437218	0.848136	1.15407	0.9052	voltage dependent anion channel 3		noIPR	4	2	2	54.2	39.8	39.8	9.1481	0	29.658	665550000	79	MD17G1047400		+	0.477361	0.797433	2.65956	0.186015
0.580733	0.641097	-1.72753	-0.989783	-0.157593	-1.59407	-0.541191	-0.131421	0.0176859	0.0266749	0.881485	0.0813117	0.711098	0.264472	-1.28546	-0.492711	-1.86123	-0.757075	-0.522415	-0.101423	-0.836719	1.45144	1.34659	1.47986	0.778275	1.09803	0.526437	1.11344	NAD(P)-binding Rossmann-fold superfamily protein		noIPR	9	9	9	29.5	29.5	29.5	35.552	0	20.703	271890000	67	MD11G1190800;MD03G1172800		+	0.893977	0.301561	3.7546	0.729945
-1.24065	0	0	0.270594	0	-2.25867	-0.538121	0.165979	0.138918	-0.118382	-1.04816	0.145702	0.0641967	-0.108624	-0.189952	-0.600967	-0.407962	-0.0909405	-0.335734	-1.5613	-0.531143	1.33347	1.11388	1.26411	0.500637	1.29492	1.5603	1.17789	3'-phosphoadenosine 5'-phosphosulfate synthase [EC:2.7.7.4 2.7.1.25]	K13811	IPR011333;IPR024951	10	10	10	27.4	27.4	27.4	54.194	0	18.412	137180000	49	MD15G1014100;MD08G1014800;MD01G1167500		+	1.49854	1.10982	3.89778	0.703455
0	0	-1.24621	-0.070505	-1.47005	-0.416753	-0.53392	1.75417	0.513827	0.191441	0.79263	-0.0134512	-1.27197	0.327774	-0.474458	-1.2096	-0.554908	-0.438098	-0.89173	-0.850681	-0.736579	-0.325028	1.54695	0.750503	1.58402	1.03803	1.06187	0.942724	cysteine desulfurase [EC:2.8.1.7]	K04487	IPR000192	8	8	8	21.9	21.9	21.9	50.176	0	19.344	169710000	32	MD15G1303800		+	1.13864	0.799113	2.95471	0.398259
-0.401951	-1.376	0	-1.27752	0.192214	-0.336907	-0.533361	0.602567	-0.216555	-0.962034	0	0.292233	0	-0.0472982	-1.05726	0.51847	-1.20865	0.219379	-0.599418	-1.41761	-0.590848	1.06632	1.64019	1.76575	0.685533	1.33013	0.54112	1.17151	Granulin repeat cysteine protease family protein		IPR000169	4	2	2	12.6	6.4	6.4	51.287	0	11.147	112130000	33	MD15G1078300		+	0.0908641	0.111272	2.80787	1.13917
0.0348724	-0.958	-0.378983	-0.305753	-0.465489	-1.07366	-0.524502	-0.0145377	0.240563	-0.427669	-1.12669	-0.758149	-1.00079	-0.514545	-1.60142	-0.316633	0.608693	0.782489	-0.684509	-1.01202	-0.370567	1.6896	1.51289	1.32058	1.01561	1.64399	1.27503	1.40962	glyceraldehyde 3-phosphate dehydrogenase [EC:1.2.1.12]	K00134	noIPR	14	11	2	46.6	41.5	9.4	45.216	0	158.73	2259800000	292	MD05G1234400		+	0.0121075	0.00379785	2.35269	0.679084
-0.171037	0.31603	-1.42438	-1.40186	-0.47064	0.0176423	-0.522374	1.05644	1.04985	-0.573725	1.01315	1.5789	1.57996	0.950763	-2.60304	0.267133	-0.487856	0.576175	0.770717	-0.555404	-0.338713	0.0494782	-0.5056	0.35696	0.456198	0.1762	-1.07129	-0.0896756	O-palmitoleoyl-L-serine hydrolase [EC:3.1.1.98]	K19882	noIPR	6	6	6	21.4	21.4	21.4	51.227	0	19.997	137720000	45	MD09G1291500	+		2.11995	0.691503	0.17469	0.1169
0.423493	0.627985	-1.20236	-0.689681	-1.89248	-0.348895	-0.513656	-0.847538	-0.451591	2.11686	1.90225	1.19792	1.59835	0.919375	0.117721	0.107743	-0.0605711	-0.0971367	0.768804	0.517082	0.225607	-0.511053	-0.20719	-0.38411	-0.763928	-0.885012	-1.03665	-0.631324	ADP-ribosylation factor-like protein 8	K07955	IPR003579	5	5	3	39.7	39.7	26.6	20.857	0	29.433	178820000	49	MD05G1101000		+	1.27633	1.37271	2.92713	-0.820862
0	0	-2.01691	0	0	-1.04976	-0.511112	0.607706	1.13033	2.36875	0.288238	1.64956	0.365041	1.06827	-1.04507	-0.290582	-0.866127	-0.230015	-0.18731	0.49059	-0.354752	-0.150631	0.144066	-0.294187	-0.895105	-0.482526	0.463941	-0.202407	acetyl-CoA carboxylase carboxyl transferase subunit alpha [EC:6.4.1.2]	K01962	noIPR	12	12	5	21	21	7.5	84.779	0	23.946	173170000	45	MD12G1159600	+		2.5423	2.34438	0.208643	0.0598838
-0.414422	-1.09097	-1.00956	-0.364005	0.0102023	-0.160054	-0.504801	1.22544	1.15179	2.42411	1.38208	0.5094	0.943436	1.27271	-1.51506	-0.00663645	-0.388325	-1.0284	-0.432548	-1.16969	-0.756777	-0.0601089	0.98007	0.8614	-1.19183	0.0560126	-0.712333	-0.0111315	methylthioribose-1-phosphate isomerase [EC:5.3.1.23]	K08963	IPR000649	10	10	5	35.6	35.6	21.7	40.53	0	24.031	305190000	68	MD15G1219600	+		3.45367	0.373889	0.95981	0.156843
-2.06469	-0.0892511	-0.683728	0.315933	-0.266599	-0.223289	-0.501937	1.98642	1.51831	2.06415	1.43909	0.0046977	0.565107	1.26296	-1.24234	-0.592261	-1.20116	-0.823689	-0.131589	-0.622974	-0.769002	0.37116	-0.0643582	0.259845	0.347512	-0.511829	-0.354471	0.00797647	S-adenosyl-l-homocysteine (SAH) hydrolase 2		noIPR	10	4	4	42.3	17.4	17.4	29.043	0	20.492	1081000000	75	MD05G1230000	+	+	2.39519	0.851954	2.14528	0.375064
0	0	0	-1.07231	-0.930481	-0.941673	-0.490744	-0.779954	-0.923767	-1.35989	-0.124381	-1.35627	-0.325934	-0.811699	0.424042	-0.226575	0.286659	-0.0185599	-0.498285	-0.225443	-0.043027	1.60445	1.40507	1.03572	1.60863	1.01184	1.40712	1.34547	2-oxoglutarate (2OG) and Fe(II)-dependent oxygenase superfamily protein		noIPR	10	10	10	49.1	49.1	49.1	35.833	0	29.386	393230000	99	MD03G1085000;MD11G1092600		+	1.27129	1.00839	4.65944	1.14878
0.264106	0.677673	-1.07494	-0.575079	-0.875365	-1.35453	-0.489689	0.383165	0.615647	1.76813	1.83873	1.67362	1.60588	1.3142	-0.435404	-0.191113	-1.49002	-0.877003	0.520541	0.550672	-0.320388	-0.103955	-0.0442844	-0.57337	-0.559477	-0.814	-0.929619	-0.504118	diphosphate-dependent phosphofructokinase [EC:2.7.1.90]	K00895	noIPR	18	18	18	41.2	41.2	41.2	67.416	0	67.439	984300000	127	MD06G1002300	+		2.77519	1.21818	0.205526	-0.124075
-0.12511	-0.492782	0	-1.42689	-1.57718	0.698371	-0.487265	1.39216	0.811303	1.05646	1.76139	1.054	1.2262	1.21692	-1.29848	-0.481537	-0.328128	-0.779222	1.20959	0.779362	-0.149736	-0.310532	-0.137313	-0.575908	-1.12331	-0.689892	-0.642545	-0.579917	NADH:ubiquinone reductase (non-electrogenic) [EC:1.6.5.9]	K17871	IPR018247	11	11	11	22.9	22.9	22.9	65.308	0	31.38	165050000	63	MD09G1096300	+		2.07601	1.40569	0.471625	-0.272319
-0.0616128	-0.600942	-0.197841	-0.894474	-0.479284	-0.688009	-0.487027	1.83816	1.46008	1.52898	0.738233	1.35072	0.422932	1.22318	-2.23772	-0.778697	-1.01348	-0.686901	-1.03261	-1.12613	-1.14592	0.474635	0.44689	0.130977	0.545169	0.693994	0.166936	0.409767	glycine hydroxymethyltransferase [EC:2.1.2.1]	K00600	IPR019798	18	18	18	45.2	45.2	45.2	57.787	0	94.672	2780100000	308	MD05G1230200	+	+	3.8695	0.591725	3.27834	0.538261
-0.85076	-1.57044	0.500624	-0.0480314	0.310502	-1.24464	-0.483791	0.850186	0.157847	-0.450611	-1.70143	-0.964182	-1.6165	-0.620782	-0.656887	0.349757	0.220536	-0.222667	0.121119	-0.599856	-0.131333	1.40774	1.0192	1.20273	0.946279	1.64637	1.19311	1.2359	L-ascorbate peroxidase [EC:1.11.1.11];peroxidase [EC:1.11.1.7]	K00430	IPR002016;IPR019794	14	14	14	41	41	41	45.187	0	64.403	1068000000	218	MD00G1029300;MD15G1345800;MD04G1211800;MD08G1027800;MD02G1139300;MD02G1138900;MD15G1252300		+	0.0941295	-0.0484905	3.85429	0.483958
-0.881839	-0.117575	0.589873	-0.980194	-0.242154	-1.07843	-0.45172	2.37582	1.78722	1.44373	-0.939862	1.2876	-0.603474	0.891839	-1.58917	-0.594003	-0.808988	-0.604243	-0.214157	-0.686445	-0.749501	0.886199	-0.312462	0.422452	0.386378	0.000440018	0.473278	0.309381	fumarate hydratase, class II [EC:4.2.1.2]	K01679	IPR018951;noIPR	20	20	7	50.9	50.9	23.5	60.161	0	89.194	908510000	174	MD00G1140200;MD01G1075600		+	1.20509	0.30333	2.73052	0.239059
-0.992977	-1.05852	-0.785725	0.00463944	-0.516838	0.703507	-0.440986	-0.752121	-1.57389	-1.12999	-0.461087	-1.46005	-0.0946664	-0.911967	1.67601	0.737729	1.36663	1.6519	0.45609	1.83247	1.2868	0.392218	0.00804215	-0.757152	-0.059008	0.0427316	0.770055	0.0661478	photosystem II Psb27 protein	K08902	IPR006311	4	4	4	33.3	33.3	33.3	18.704	0	48.36	1116600000	97	MD17G1079700;MD09G1090500		+	0.644057	-0.307828	2.5487	-0.797807
-0.106521	-0.841272	-0.591231	-0.896098	0.572482	-0.754021	-0.43611	2.51323	1.82075	0.508019	1.34901	0.325181	0.827557	1.22396	-1.03693	-0.54128	-0.668106	-1.08176	-1.1857	-1.11497	-0.938124	0.996927	0.31825	-0.944282	0.0906184	0.276707	0.163427	0.150275	beta-galactosidase 8		IPR013781	13	13	8	27.6	27.6	19.7	92.017	0	70.577	1328300000	195	MD11G1133400	+	+	2.49613	0.360433	2.20676	0.236312
0	0	0	0	0	-2.55554	-0.425923	-0.31623	-0.398971	-1.17605	-0.666472	-1.03705	0.146955	-0.574636	0.477353	-0.646377	0.724711	-0.469237	-0.0939768	-0.300585	-0.051352	1.21414	1.02397	0.74969	1.21301	0.978109	1.13255	1.05191	naringenin 3-dioxygenase [EC:1.14.11.9]	K00475	noIPR	11	11	4	47.4	47.4	18.9	40.942	0	101.27	674650000	105	MD02G1132200	+	+	3.42244	3.62229	2.50174	1.05464
0.308953	0.467084	-2.07801	-0.390192	-0.0670176	-0.715908	-0.412515	0.852964	0.554617	2.26893	1.15176	1.48085	0.926899	1.206	-1.40231	-0.452762	-0.798121	-0.344772	1.11156	-0.263329	-0.358289	0.0476464	-0.547778	-0.0311929	-0.712173	0.0774552	-1.44515	-0.435199	glucose-6-phosphate isomerase [EC:5.3.1.9]	K01810	noIPR	17	17	2	30.6	30.6	4.4	67.621	0	53.992	398150000	107	MD08G1194100	+		2.19988	0.796915	0.0665513	-0.0378685
0.384165	-0.220256	-1.10954	-0.613628	-0.594641	-0.300667	-0.409094	0.811021	1.03548	1.31346	0.768316	1.40264	1.16901	1.08332	-1.92127	-1.08735	-2.00285	-1.45235	0.0779106	-0.728613	-1.18575	0.875809	0.226532	0.559324	0.503045	0.607552	0.296909	0.511529	transketolase [EC:2.2.1.1]	K00615	noIPR	30	30	7	56.5	56.5	13.7	80.488	0	257.43	7220100000	559	MD07G1119500	+	+	3.61151	0.391737	2.61137	0.445512
-0.140839	0.124882	-0.693921	0.120928	0.673546	-2.4972	-0.402101	0.948977	1.34435	1.07844	1.04316	1.79213	0.601717	1.1348	-0.463567	-1.10204	-1.49344	-1.39666	0.141141	-0.911562	-0.871021	0.305951	-0.311813	0.135917	-0.216523	0.691153	0.225275	0.138327	aminomethyltransferase [EC:2.1.2.10]	K00605	IPR013977	16	16	8	41.8	41.8	18.5	45.799	0	85.083	2503900000	237	MD10G1323700		+	1.73906	0.265393	2.0661	0.174295
-1.25411	-1.11999	0	0	0	0	-0.395683	0	-0.375868	-0.0707317	1.47643	-1.27698	1.58169	0.222423	1.57785	0.284301	1.00236	0.511128	0	0.818012	0.698942	0.177966	-0.918134	-1.31117	0.00572897	-0.570521	-0.537952	-0.52568	pyruvate dehydrogenase E1 component beta subunit [EC:1.2.4.1]	K00162	IPR005475	5	5	5	16	16	16	43.894	0	16.485	227420000	65	MD05G1282600;MD10G1260900	+		2.2065	1.82788	0.435496	-0.556762
-0.811319	0.0712426	-0.0154041	-0.674634	0.119722	-0.997152	-0.384591	0.268596	-0.398962	-0.87603	-2.22201	-0.451935	-1.84798	-0.921387	-0.694003	0.416968	0.201145	0.733705	-0.109785	-0.2592	0.0481383	1.00183	1.43126	1.70728	0.986738	1.46997	0.949956	1.25784	MLP-like protein 423		IPR024949;noIPR	14	7	7	84.3	52.8	52.8	17.563	0	211.99	12161000000	560	MD13G1161400;MD16G1161200;MD09G1092500		+	0.593405	-0.394598	2.99906	0.889251
0	-0.993731	0	0	-1.27908	0	-0.378802	0.61263	-0.340911	0.612936	-1.20568	-0.582223	-1.58671	-0.414993	-1.33452	-0.606289	0.664542	0.124932	-0.149337	-0.491319	-0.298665	1.22685	1.58934	1.46358	1.07553	0.973981	0.225466	1.09246	glutathione reductase (NADPH) [EC:1.8.1.7]	K00383	IPR004099	15	5	5	34.3	10.9	10.9	60.578	0	15.41	158860000	34	MD05G1205200		+	1.99179	1.29377	2.55393	0.56372
-0.81521	-0.968363	-0.335688	0.156783	-0.558967	0.28966	-0.371964	2.45033	-1.81066	-0.796243	0.0849586	-0.984086	0.39973	-0.109328	-1.04066	-0.0964355	-0.826045	-0.682748	-0.462294	-0.213651	-0.553639	1.64798	1.15727	0.715623	0.566636	1.35427	0.767816	1.03493	cysteine-rich RLK (RECEPTOR-like protein kinase) 8		IPR020471	12	7	6	10.2	7.1	6.5	161.52	0	64.472	584500000	83	MD12G1150100;MD12G1150000		+	0.157779	0.0978794	4.38221	0.592031
0.518286	-0.331503	-0.057857	-1.04373	-0.483429	-0.785389	-0.363937	2.37003	0.795621	0.951331	0.726105	1.26513	0.747048	1.14254	-1.52104	-0.0569183	-1.26243	0	1.78446	-1.27976	-0.389281	-0.729145	-0.253816	-0.385362	-0.302335	-0.486537	-0.178767	-0.389327	3-phosphoshikimate 1-carboxyvinyltransferase [EC:2.5.1.19]	K00800	IPR013792	7	7	2	14.9	14.9	4.6	55.863	0	16.865	320500000	54	MD07G1119600;MD10G1038600	+		2.8475	0.786708	0.431692	0.697937
-1.20223	0.315316	-0.438266	1.10966	-2.79216	0.851318	-0.359394	-1.17375	-0.341387	-1.28843	0.381306	-0.399956	-0.813673	-0.605982	-0.0575966	-0.0918907	-0.211707	-0.0929317	0.297631	-0.0310085	-0.0312506	0.510498	0.799118	0.795612	1.69498	0.613301	1.56625	0.996627	HSP20-like chaperones superfamily protein		noIPR	5	5	2	29.1	29.1	11.7	25.028	0	25.225	609300000	92	MD10G1041200		+	0.145305	-0.130124	2.51514	0.542407
0.71901	0.278192	-0.408843	-0.996639	-1.14418	-0.597108	-0.358261	1.11156	1.54521	1.63203	0.250344	1.85047	1.54493	1.32242	-0.370768	-0.765864	-0.766203	-0.889061	-0.415414	-0.187542	-0.565809	-0.212061	-0.818246	0.12949	1.03877	-1.03622	-1.49187	-0.398356	adenosine kinase [EC:2.7.1.20]	K00856	IPR011611	11	11	4	45	45	18.7	38.092	0	217.16	1395600000	237	MD12G1116000	+		2.84141	0.217558	0.166039	0.0216761
0	0	0	0	0	-2.1024	-0.3504	-0.383666	-0.465793	-0.40526	-0.426841	-0.884231	-0.703245	-0.544839	-0.308465	-0.409434	-0.495159	-0.787181	-0.315787	-0.127998	-0.407337	1.14342	1.34543	1.16723	1.37825	1.16445	1.61669	1.30258	aldose-6-phosphate reductase (NADPH2) [EC:1.1.1.200]	K00085	IPR020471	10	10	8	41	41	30	34.905	0	65.982	941380000	98	MD10G1062300	+	+	5.02557	3.01115	7.14551	2.27817
0.992981	0.541565	-0.659931	-0.601176	-1.0351	-1.31226	-0.345654	0.992383	1.14985	0.67418	-0.00999204	-2.10316	-0.50581	0.0329085	-0.148074	0.691757	1.25998	1.56116	1.26225	0.919409	0.924414	-1.33218	-1.2264	-0.0349569	-0.205976	-0.54594	-0.324575	-0.611671	RmlC-like cupins superfamily protein		noIPR	12	12	12	42.8	42.8	42.8	38.354	0	63.074	511580000	150	MD11G1115000;MD03G1100900		+	0.254076	0.107505	3.00845	-0.436223
0.195812	-0.113657	-0.638479	-0.155963	-1.26792	0	-0.330035	0.525041	0.664214	2.1644	1.61973	1.39968	1.43757	1.30177	-1.24605	-1.14359	-0.584658	-1.32336	0.384045	-0.151425	-0.677506	0.452625	0.517695	-0.270367	-0.736229	-0.589286	-1.13983	-0.294232	non-lysosomal glucosylceramidase [EC:3.2.1.45]	K17108	IPR014551;IPR024462	15	15	14	22.2	22.2	21.5	106.69	0	67.002	240650000	52	MD15G1440400;MD08G1245400	+		3.43032	2.528	0.455886	0.538081
0.228535	0.664909	-0.371169	-0.394083	-1.13057	-0.953138	-0.325919	1.25524	0.831377	1.96537	0.77052	1.64685	-0.16517	1.0507	-1.87704	0.529247	-0.920531	-0.38309	1.1508	-1.82631	-0.554487	-0.553551	0.25131	0.4862	-0.466874	-0.301599	-0.437236	-0.170292	DnaJ homolog subfamily A member 2	K09503	IPR018253	7	7	5	23.1	23.1	18.1	46.357	0	15.877	190670000	63	MD11G1174700;MD03G1159100	+		2.10126	0.418251	0.302949	0.116728
-1.00422	-0.102147	0	0	0	-0.813378	-0.319957	0.634587	0.885717	1.3922	0.114755	0.547255	0.323889	0.649734	-0.550915	-1.796	-0.388068	-2.04782	-1.10921	-0.813174	-1.11753	1.07868	0.996807	1.2799	0.524593	0.963109	-0.116558	0.787755	ATP citrate (pro-S)-lyase [EC:2.3.3.8]	K01648	noIPR	10	10	2	33.8	33.8	10.6	46.662	0	25.825	379830000	55	MD13G1095200		+	1.73036	1.9675	3.48657	1.07042
-0.0372067	1.48656	-1.28176	-0.298641	-0.604271	-1.1699	-0.317536	1.35291	0.763122	1.88696	1.39816	0.903508	0.594957	1.14994	-0.0782254	0.0199593	-0.0749704	-0.134365	0.969575	0.565874	0.211308	-1.22723	-0.902748	-0.863477	-0.644087	-1.37507	-1.24963	-1.04371	malate dehydrogenase (oxaloacetate-decarboxylating)(NADP+) [EC:1.1.1.40]	K00029	IPR015884	32	32	16	68.6	68.6	38.1	64.702	0	323.31	39906000000	1220	MD02G1064800;MD04G1101300;MD01G1083300;MD17G1077700		+	1.84826	0.570118	3.45136	-0.487578
0	0	-1.00749	0	0	-0.84516	-0.308775	0.403552	0.00625926	1.506	0.150883	0.813985	1.20986	0.681757	0	0	0	0	0	0	0	-1.42438	-0.813499	0	0	0	0	-0.37298	Auxin-responsive family protein		IPR004877	4	4	3	17.6	17.6	12.7	42.312	0	12.345	29422000	12	MD05G1164000	+		2.56923	1.07734	0.188845	0.152404
0	0	0	0	0	-1.84452	-0.30742	0.183244	0.0211758	-0.043729	0.422003	-0.883059	-0.639933	-0.156716	-0.543596	-0.581673	-1.21512	-0.989672	-0.597181	-0.65654	-0.763964	1.13605	0.918773	1.48747	1.51206	1.20914	1.10511	1.2281	CAP160 protein		noIPR	20	20	20	45.7	45.7	45.7	79.427	0	212.92	744130000	123	MD07G1268800	+	+	4.48376	3.16188	6.92383	2.26206
0.338173	0.432388	-0.831782	-0.592529	-0.62547	-0.555802	-0.305837	1.40091	1.3104	2.03026	1.38399	1.14034	1.23127	1.4162	-1.78677	-0.675933	-1.32728	-0.661926	0.661199	-1.12968	-0.820065	0.0488243	-0.482733	0.0458007	-0.472408	-0.513225	-0.36801	-0.290292	adenosylhomocysteinase [EC:3.3.1.1]	K01251	noIPR	17	17	10	44.9	44.9	29.5	53.274	0	87.417	3394800000	327	MD13G1281900	+		3.8217	0.668054	0.718338	0.205523
0	0	0	0	0	-1.81611	-0.302685	-1.30868	-0.888966	-0.906748	0.186061	-0.994476	0.639558	-0.545542	-0.111413	-0.752706	-0.242939	-0.291347	-0.566875	-0.210598	-0.362646	1.23351	1.39989	1.24336	1.13405	1.1492	1.10523	1.21087	hydroxymethylglutaryl-CoA synthase [EC:2.3.3.10]	K01641	noIPR	7	7	7	25.2	25.2	25.2	50.962	0	42.205	385930000	98	MD04G1069200;MD06G1070000	+	+	3.6618	2.77931	5.66141	1.14821
0	0.351095	0.0368641	-2.30967	0.160596	-0.0210384	-0.297026	-0.770387	-1.46195	0.514141	1.4161	-0.544589	1.15988	0.0521992	0.331819	0.480744	0.749947	1.53291	1.62869	0.735861	0.909995	-0.336538	-0.960076	-0.943926	-0.0195872	-0.855183	-0.875705	-0.665169	NAD(P)-binding Rossmann-fold superfamily protein		noIPR	13	6	5	41	19.5	14.9	43.809	0	18.482	234570000	44	MD08G1088400		+	0.558767	0.494686	3.57764	-0.805339
0	0	0	0	0	-1.69241	-0.282068	-0.167557	0.281291	0	-1.51483	0	-0.891961	-0.382176	-0.584794	0.0441867	-0.679253	-0.468187	-0.542721	-0.690751	-0.48692	1.05126	1.35232	0.874202	1.05353	1.19591	1.37977	1.15117	flavonol synthase [EC:1.14.11.23]	K05278	IPR002283	7	7	7	20.7	20.7	20.7	48.338	0	14.62	162250000	32	MD08G1168600;MD08G1121600		+	0.730922	0.749064	6.11752	1.45731
0.550099	-0.120484	-1.8882	-0.673885	0.466574	-0.0171237	-0.280503	0.0206667	-0.63444	0.518746	-0.569983	-1.79316	-0.107409	-0.427597	1.79803	0.807144	2.09362	1.32678	1.11672	0.458675	1.26683	-0.193818	-0.436591	-0.250497	-1.00396	-0.309198	-1.15831	-0.558729	seryl-tRNA synthetase [EC:6.1.1.11]	K01875	IPR015866;noIPR	13	13	3	38.9	38.9	11.2	51.395	0	50.025	817940000	199	MD12G1220200;MD04G1206100;MD10G1285400		+	0.113292	-0.0435788	3.69212	-0.540857
0	0	0	0	0	-1.67302	-0.278837	0	0	0	0	0	0	0	0.914171	0.807703	1.41234	0.468961	-0.267364	0.246073	0.596981	0.678268	-0.815285	1.14147	-0.895671	-1.23344	-0.784205	-0.318144	uracil phosphoribosyltransferase [EC:2.4.2.9]	K00761	IPR005765	8	4	4	34.3	16.6	16.6	31.475	0	8.5415	82915000	26	MD04G1136300	+		2.27871	-1.08192	1.07954	-0.16309
0	-1.4145	0	0	0	-0.230986	-0.274248	-0.637585	0.145332	1.5483	2.34425	0.439722	1.82159	0.943602	-0.971256	0.360635	-1.24895	-0.516099	0.327166	-0.802752	-0.475209	0.466019	0.194579	-0.786004	-0.737487	-0.135034	-0.166938	-0.194144	citrate synthase [EC:2.3.3.1]	K01647	IPR002020	10	10	10	31.2	31.2	31.2	56.532	0	31.575	176750000	39	MD17G1142900;MD09G1156400	+		2.63803	1.91289	0.362992	0.129855
-0.85671	-0.718686	0.991484	0.427184	-0.786319	-0.694609	-0.272943	0.502559	-0.72811	-1.85576	-1.1675	-1.03614	-1.14261	-0.904594	0.830163	-0.114255	0.433774	0.226879	-0.530116	-0.651691	0.032459	1.98039	1.4609	0.221281	0.757403	0.920559	1.52992	1.14508	Plastid-lipid associated protein PAP / fibrillin family protein		noIPR	14	14	14	70.3	70.3	70.3	34.632	0	175.43	4908500000	441	MD10G1327900		+	0.715579	-0.210058	2.01289	0.370005
-0.134315	-0.863535	-0.617945	0	0	0	-0.269299	-0.454735	-0.189197	1.47365	1.50193	-0.00606737	2.03919	0.727462	0	0	0	0	-0.782331	-0.625094	-0.234571	-0.422334	-0.919208	0	0	0	0	-0.22359	long-chain acyl-CoA synthetase [EC:6.2.1.3]	K01897	IPR000873	6	6	2	10.8	10.8	3.7	79.438	0	36.094	87528000	19	MD09G1129700	+		2.15595	1.67928	0.202984	-0.201452
0.152124	-0.110978	-0.636428	-0.81505	-0.254701	0.0555474	-0.268248	2.07295	1.20778	1.99349	-0.757038	2.07901	-0.606173	0.998337	-1.47475	-0.417295	-1.00717	-0.3428	-0.993656	-1.36931	-0.934164	-0.0494675	0.453102	-0.0807629	0.308417	0.242031	0.351129	0.204075	phosphoserine aminotransferase [EC:2.6.1.52]	K00831	IPR000192	11	11	5	31.5	31.5	14.8	47.9	0	57.297	850190000	172	MD15G1233200		+	1.15817	0.301751	2.99789	0.271173
1.27268	0.80222	-0.784044	-1.39239	-0.97348	-0.521971	-0.266164	-1.86202	-1.58384	0.825684	1.31019	0.512674	0.972174	0.0291437	0.70136	0.38682	0.731631	0.249516	0.866561	1.67129	0.767863	-1.04367	-0.240391	-0.867417	-0.543991	-0.620757	0.131164	-0.530844	granule-bound starch synthase [EC:2.4.1.242]	K13679	IPR011835	15	15	13	34.4	34.4	30.3	64.633	0	72.832	354000000	83	MD06G1122100;MD14G1138500		+	0.162745	0.112701	3.14146	-0.495638
0.0186705	-2.03598	0.460222	-0.173295	0.318114	-0.139064	-0.258555	0.151504	0.500489	-0.328565	-2.87307	0.114053	-1.49878	-0.655728	0.0904251	0.133385	-0.954708	0.37835	0.262944	-0.462718	-0.0920536	1.09182	0.650429	1.11471	1.08953	1.06709	1.02444	1.00634	glycerophosphoryl diester phosphodiesterase [EC:3.1.4.46]	K01126	IPR004129	5	5	5	16.4	16.4	16.4	44.054	0	28.599	116630000	53	MD06G1225600;MD14G1212500		+	0.257722	-0.165404	2.63012	0.457429
0.285321	0.512954	-1.3564	-0.896757	-0.205159	0.146747	-0.252216	0.532673	1.21716	2.33294	1.10809	1.31509	1.1953	1.28354	-1.04315	-1.58096	-0.446511	0.0321526	0.529581	0.099592	-0.401549	-0.232876	-0.659531	-0.364782	0.140715	-1.11905	-1.54313	-0.629776	dihydroxy-acid dehydratase [EC:4.2.1.9]	K01687	noIPR	10	10	10	23.2	23.2	23.2	66.871	0	32.766	217970000	62	MD04G1003600	+		2.57132	0.543848	0.229593	-0.0808204
-0.485059	-0.926474	0	0	0	0	-0.235255	-0.187586	0.643676	0.478506	-1.27506	1.25452	0.506834	0.236815	-0.796272	-1.52064	-1.10154	0	-1.49482	-0.856699	-0.961662	0.690572	1.07873	0.899394	1.07538	1.05358	0.962942	0.9601	Barwin-related endoglucanase		IPR009009	1	1	1	15	15	15	13.989	0	45.251	206960000	49	MD02G1013800	+	+	2.19843	2.19461	5.52819	3.18246
-0.755458	0.57421	0.400626	-0.16581	-0.559223	-0.90204	-0.234616	-0.552381	-0.194131	-1.79932	2.5439	0	-0.80906	-0.135165	0.0466832	-0.895536	-0.173698	-1.33404	-0.0922799	-0.663769	-0.518773	0.574367	1.23691	0.228485	0.628198	1.04684	1.61652	0.888553	3-oxoacyl-[acyl-carrier protein] reductase [EC:1.1.1.100]	K00059	IPR002347	9	9	3	38.9	38.9	13.3	33.733	0	28.114	308210000	56	MD13G1112000		+	0.338526	-0.472338	3.04923	0.669333
0	0	0	0	0	-1.36935	-0.228225	0	-0.174166	0.987243	1.36653	0.356455	0.587771	0.520639	0	-1.22427	0	0	0	-0.530204	-0.292412	0	0	0	0	0	0	0	aldehyde dehydrogenase (NAD+) [EC:1.2.1.3]	K00128	IPR012394	4	4	4	9.3	9.3	9.3	53.725	0	10.361	56419000	11	MD15G1250400	+		2.6059	1.64988	0.398053	-0.341718
-0.164451	0	-0.549071	0	0	-0.638841	-0.225394	0	0.151287	-0.556538	-2.72888	-0.97595	-0.722571	-0.805442	0.0828595	0.356021	0.265202	-0.139669	-0.935024	0.0960063	-0.0457674	1.72132	1.42765	0.881765	1.13324	0.658488	0.637151	1.0766	S-adenosylmethionine synthetase [EC:2.5.1.6]	K00789	IPR022636	17	5	3	50.9	21.2	13.8	49.13	0	15.428	668890000	62	MD13G1141700		+	0.408473	0.964527	2.80245	0.754901
-0.912838	-1.26537	0.1972	0.325006	0.619529	-0.280296	-0.219461	-0.810383	0.248564	-0.166901	-1.26024	-1.90965	-1.7675	-0.944352	0.104262	0.112331	-0.22678	-0.58724	0.0541629	0.0099901	-0.088879	1.64239	1.11483	1.26332	1.89838	0.712429	0.884788	1.25269	unknown protein.		noIPR	5	5	5	50	50	50	9.205	0	48.26	1952100000	149	MD08G1092400		+	0.819962	-0.436261	3.657	0.807399
-0.226141	-0.853974	0.918194	-0.984877	-0.357288	0.192553	-0.218589	0.544474	1.33967	-0.915356	-1.24183	-0.286493	-1.90715	-0.411114	-0.794273	-0.17527	-1.20617	-0.481809	-0.0483594	-0.641747	-0.557938	0.832489	1.81599	1.57999	1.00598	0.927801	0.963606	1.18764	monodehydroascorbate reductase (NADH) [EC:1.6.5.4]	K08232	noIPR	23	23	12	63.8	63.8	36.2	46.895	0	253.29	7260300000	552	MD12G1021900;MD11G1237900		+	0.129073	-0.0378033	4.57536	0.342752
0	0	0	0	0	-1.29672	-0.21612	-0.329971	-0.134867	-0.726021	-1.61794	0.0781915	-1.83374	-0.760725	0.46622	-0.326526	0.486269	-0.425699	-1.18732	0.215235	-0.128637	1.22788	0.901337	0.909669	1.13804	1.33197	1.12399	1.10548	serine carboxypeptidase-like clade I [EC:3.4.16.-]	K16296	IPR001563	7	7	7	17.6	17.6	17.6	55.035	0	37.131	138850000	37	MD05G1158200;MD10G1151200;MD00G1170000		+	1.88635	1.07196	2.33666	0.658555
0	-1.29087	0	0	0	0	-0.215145	-0.340105	1.53294	0	1.03618	-0.82112	0.823377	0.371879	0	-0.466294	0	-0.474108	0	0	-0.156734	0	0	0	0	0	0	0	Chitinase family protein		IPR016283	2	2	2	9.7	9.7	9.7	35.432	0	9.7127	68798000	19	MD04G1030300;MD04G1029400;MD04G1030000	+		2.09456	1.31422	0.801662	-0.781655
-1.30003	-1.06273	0.390663	0.356161	0.543025	-0.176991	-0.208317	-0.0684873	-0.406779	-0.934708	-2.44178	0.967751	-1.74309	-0.771182	-0.328733	-0.205381	0.388422	0.731632	-0.0969995	-0.751899	-0.0438264	1.07263	0.895852	0.329916	1.30355	0.952187	1.58582	1.02333	voltage-dependent anion channel protein 2	K15040	noIPR	12	9	7	54.2	46.5	42.2	29.365	0	164.57	3204300000	235	MD09G1047200		+	0.432966	-0.123127	2.45941	0.233439
1.11248	0.953572	0.142587	-1.09732	-1.16452	-1.15653	-0.201622	1.3989	1.19684	1.03255	1.8586	0.701356	1.2144	1.23377	-0.081345	0.161484	-0.329802	-0.280713	0.371342	0.0548349	-0.0173665	-0.832944	-0.676653	-1.38518	-0.676487	-1.24311	-1.27434	-1.01479	26S proteasome regulatory subunit T2	K03062	IPR003960	14	14	1	42.2	42.2	4.7	49.75	0	125.52	540610000	119	MD10G1170400		+	1.68105	0.761791	3.72534	-0.529349
0	0	0	0	0	-1.20356	-0.200593	0.305047	0.917251	-1.23997	-0.37967	-0.742122	-1.2948	-0.405711	-1.80132	-0.268134	-0.410358	0.27677	0.412477	-0.458843	-0.374901	0.474251	0.449411	1.79704	0.922487	1.7306	0.513437	0.981204	monothiol glutaredoxin	K07390	IPR002109	6	6	6	31.5	31.5	31.5	24.826	0	10.08	302860000	42	MD17G1204000	+	+	2.62386	2.48181	2.0642	0.650097
-1.00659	-1.1944	0.129894	-0.240085	0.572433	0.541784	-0.199494	1.70133	0.976575	-0.939113	-1.50553	0.673081	-1.66703	-0.126781	-0.487528	-0.141086	-0.404318	-0.399853	-0.51751	-1.50445	-0.575791	1.51571	1.64828	0.807632	0.524691	0.173317	0.742766	0.902066	heat shock 70kDa protein 1/2/6/8	K03283	noIPR	31	31	5	48.2	48.2	7.5	74.253	0	213.58	4835100000	443	MD15G1436300		+	0.038586	0.0180775	3.14183	0.367416
0	0	0	-1.17609	0	0	-0.196015	-0.799154	-0.224304	-0.242675	1.22414	-1.23024	1.19104	-0.0135322	-0.0321181	0.177805	-2.14502	1.63956	-0.200306	0.325472	-0.0391012	0	-0.112653	0.288449	0.134694	1.62958	-0.448184	0.248648	glucose-6-phosphate 1-epimerase [EC:5.1.3.15]	K01792	IPR008183	6	6	6	25.5	25.5	25.5	35.619	0	30.249	137360000	27	MD02G1144900;MD15G1259100	+		3.09188	1.44146	0.30532	-0.509823
-1.72308	-1.92414	0.404817	0.125038	1.05884	1.03701	-0.170253	1.32982	0.507763	0.472622	-0.752495	-1.07021	-2.02237	-0.255812	-0.544224	0.221464	-1.19699	-0.235307	0.173085	-0.313583	-0.315926	0.487246	0.400674	1.28389	1.08149	0.546884	0.651741	0.741988	Late embryogenesis abundant protein (LEA) family protein		noIPR	12	12	12	35.8	35.8	35.8	26.084	0	124.61	3821600000	287	MD00G1115400		+	0.0407029	-0.0481758	2.554	0.595681
-0.156127	0	0	-0.106649	-0.708276	0	-0.161842	-0.518554	0.15614	1.74724	1.81147	0.992626	1.55038	0.95655	-0.473097	-1.23379	0	-1.10234	-0.6987	0.0479786	-0.576658	-0.390922	-0.917369	0	0	0	0	-0.218049	26S proteasome regulatory subunit N1	K03028	IPR016643	18	18	18	28.6	28.6	28.6	98.122	0	66.426	317760000	61	MD17G1234500;MD09G1242100	+		2.16359	2.84312	0.773079	-0.772536
0	-0.129163	0	0	0	-0.808961	-0.156354	-0.485127	-0.152743	2.16509	1.65503	0.534005	1.1308	0.807843	-0.994917	0	-0.870749	0	-0.107947	-0.565919	-0.423255	-0.508684	-0.860723	0	0	0	0	-0.228235	26S proteasome regulatory subunit N2	K03032	IPR016642;noIPR	12	12	6	14.3	14.3	7.3	108.3	0	44.621	114660000	25	MD04G1006300;MD08G1218500	+		2.28889	2.02607	0.634455	-0.649227
0	0	0	0	0	-0.936846	-0.156141	0.688823	1.14371	0.367427	1.77351	0.178867	1.86043	1.00213	-1.33353	-0.625133	-0.43637	-0.472173	-0.764472	-1.5894	-0.87018	1.47819	-0.0400626	0.0998952	-0.353947	-0.595681	-0.443227	0.0241946	(S)-2-hydroxy-acid oxidase [EC:1.1.3.15]	K11517	IPR013785	11	9	6	33	27	18	40.731	0	20.166	293260000	46	MD05G1281900	+		2.7743	2.77801	1.41112	0.45278
0	0	0	0	0	-0.928246	-0.154708	0	0	0	2.06031	0	1.78339	0.640617	0.240882	0	-0.418047	0	0	0.294353	0.0195313	0.0172092	-0.591215	-0.221357	-0.610119	-1.20002	-0.42714	-0.50544	serine/threonine-protein phosphatase 2A regulatory subunit A	K03456	IPR021133	6	4	3	12.6	9.2	7.3	65.433	0	18.478	44405000	22	MD06G1214700		+	0.358032	0.577369	2.01165	-0.988579
-0.113129	1.73213	-0.47628	-1.94695	0.293075	-0.414144	-0.154216	0.446958	1.46013	1.32874	0.914023	0.942111	0.0926174	0.864097	-0.326657	0.424152	-0.0896594	0.783244	0.915709	0.664402	0.395198	-1.20465	-1.23894	-0.808427	-1.29873	-0.718874	-1.36085	-1.10508	glutathionyl-hydroquinone reductase [EC:1.8.5.7]	K07393	IPR017933	10	10	5	40.6	40.6	25.5	36.625	0	24.964	353520000	74	MD05G1252400;MD05G1252100;MD05G1251900		+	1.00742	0.260349	3.63643	-0.383572
0	0	0	0	0	-0.919612	-0.153269	0.521313	0.367687	-0.242745	-1.13505	-0.489831	-1.22428	-0.367151	-0.732843	-0.598764	-0.892812	-0.239588	-0.99305	-0.936177	-0.732206	1.32442	1.60931	1.41022	1.41037	1.17693	0.584512	1.25263	MLP-like protein 423		IPR024949	10	4	4	71.1	27.7	27.7	17.526	0	20.389	585130000	49	MD16G1161100	+	+	2.94007	3.0303	5.88456	1.86141
0.932515	0.497551	-0.105369	-0.62649	-0.909602	-0.703498	-0.152482	0.427111	0.569673	1.92492	1.7428	1.61699	1.43637	1.28631	-0.919065	-0.971907	-1.20093	-1.0742	0.478247	0.529151	-0.526451	-0.0877407	-0.157328	-0.831436	-0.331839	-1.08738	-1.14854	-0.607377	aldehyde dehydrogenase family 7 member A1 [EC:1.2.1.31 1.2.1.8 1.2.1.3]	K14085	noIPR	14	14	8	40.2	40.2	22.8	54.384	0	86.128	1079700000	152	MD02G1094300	+		2.32303	0.836916	0.0772715	-0.0470743
0	0	0	0	-1.20683	0.305651	-0.150197	0.142955	0.550074	2.28834	2.09751	0.0785728	1.38232	1.08996	-0.59104	-0.333979	-1.61009	-1.19765	-0.678168	0.140621	-0.711718	-0.0672173	-0.121497	-0.563412	-0.272864	0.089783	-0.433088	-0.228049	Leucine-rich repeat (LRR) family protein		IPR003591	8	8	6	24.3	24.3	17.2	39.51	0	28.718	193330000	61	MD11G1028200	+		2.04388	1.63164	0.913086	0.147386
0	0	-0.0129496	0	0	-0.881772	-0.14912	0	0	0	-1.84565	0	-1.1752	-0.503475	-0.583283	0.50688	-0.369723	0.496997	-0.671063	-1.26242	-0.313769	0.96752	0.73308	1.50025	1.01826	1.2379	0.341174	0.966364	Granulin repeat cysteine protease family protein		IPR000169	3	3	3	9.8	9.8	9.8	40.287	0	16.715	157260000	33	MD02G1177700		+	0.487836	-0.674528	2.33785	1.00328
-1.69673	-2.01094	-0.719651	0.807541	1.27883	1.4614	-0.146592	0.645443	2.05916	0.891565	-0.587576	-0.40665	-1.11677	0.247529	-0.829324	-0.225948	-0.989152	0.291643	-0.638142	-0.423462	-0.469064	0.870398	0.748775	0.181128	0.203254	-0.146778	0.351975	0.368125	peroxiredoxin Q/BCP [EC:1.11.1.15]	K03564	noIPR	11	11	7	43.3	43.3	31.6	23.489	0	135.04	4800900000	343	MD02G1099800		+	0.202	0.0768147	2.16428	0.16317
0.131845	0.360186	-1.20378	-0.855837	0.738508	-0.0502692	-0.146558	0.905037	0.366892	0.00918915	-1.32629	0.315963	-2.60073	-0.388323	-1.47486	-0.348154	-0.672312	0.339387	0.176949	-0.348154	-0.387857	0.717628	1.66807	-0.0171019	0.546076	0.811827	1.80993	0.922738	endoribonuclease L-PSP family protein		IPR006056	7	7	1	41.2	41.2	8	19.88	0	32.176	681050000	96	MD03G1200800;MD11G1218500		+	0.151475	-0.0513029	2.14509	0.27811
0	0	0	0	0	-0.867371	-0.144562	-0.352317	-0.242431	1.83497	1.8399	0.689862	1.93555	0.950922	-0.421918	-0.649066	-0.504206	-0.797519	-0.63656	0.210331	-0.46649	-0.206339	0.194656	-1.10114	0	0	-0.926391	-0.339869	ubiquinol-cytochrome c reductase iron-sulfur subunit [EC:1.10.2.2]	K00411	IPR004192;IPR014349	4	4	3	15.1	15.1	11.4	29.938	0	9.6077	136470000	17	MD09G1002400;MD17G1006600;MD15G1309300;MD05G1252000	+		3.05269	2.07201	0.728518	-0.696436
0	0	0	0	0	-0.784702	-0.130784	0	0	0	1.15569	0	1.61279	0.461413	-0.674864	-0.0536647	-1.25338	-0.909793	0.752594	0.155326	-0.33063	0	0	0	0	0	0	0	small subunit ribosomal protein S6e	K02991	noIPR	3	3	3	16.5	16.5	16.5	28.358	0	11.045	79106000	11	MD15G1372800;MD08G1186900		+	0.250055	0.284767	2.06723	-1.11507
0.51523	0.432151	-0.0625822	0.116986	-0.634454	-1.14062	-0.128882	-0.0373916	0.582893	1.84786	1.72683	1.57566	1.22007	1.15265	-0.748919	-1.4649	-1.25585	0	0.00723536	0.376036	-0.5144	-0.524634	-0.411587	0	-1.07299	0	-1.04702	-0.509372	Protein of unknown function (DUF3411)		noIPR	8	8	7	26	26	23.2	41.195	0	126.14	255360000	46	MD02G1301900;MD07G1022200;MD07G1022100	+		2.01266	1.68218	0.464264	-0.474715
0	0	0	0	0	-0.740746	-0.123458	0	0	0	0.255069	0	0.293599	0.0914447	0.654663	0	1.8687	0	0	1.32019	0.640592	-0.785765	-0.289453	0	-0.397192	-1.53864	-0.640425	-0.608579	biogenesis of lysosome-related organelles complex 1 subunit 2	K16750	IPR019269	2	2	2	29.5	29.5	29.5	13.394	0	6.8714	15810000	11	MD09G1077100;MD17G1067500		+	0.331758	-0.389847	5.23154	-1.87374
1.03397	1.06833	-0.880248	-1.49254	-1.02632	0.556354	-0.123409	1.40537	0.795317	1.5594	-0.230676	1.94731	-0.481682	0.832507	-0.651366	-0.221657	-0.0451547	0.284025	1.02834	0.461473	0.14261	-1.39789	-0.740366	-1.11852	-0.686962	-1.11965	-0.046864	-0.851709	GTP-binding nuclear protein Ran	K07936	IPR001806	9	9	9	31.2	31.2	31.2	25.124	0	25.882	3103700000	162	MD15G1177700;MD15G1120100;MD08G1143300;MD02G1037500;MD15G1120300		+	0.814606	0.188801	2.02648	-0.196386
0	0	0	0	0	-0.739578	-0.123263	-0.858918	1.12359	0.357222	0.307269	-0.561594	-0.0889781	0.0464318	1.10327	0.88147	-0.237127	1.28866	-0.297442	0.969693	0.618087	-1.14263	0	-0.11139	0.926991	-0.292845	-2.62766	-0.541256	alpha/beta-Hydrolases superfamily protein		IPR000073	10	10	10	28.3	28.3	28.3	57.499	0	21.131	92056000	27	MD01G1071500	+		2.05566	1.48422	0.818735	-0.741383
-0.638488	0	0	0	0	0	-0.106415	-0.0146844	-0.160428	1.75452	0.616966	0.902088	0.493126	0.598598	0	0	0	-0.967629	-0.236722	0	-0.200725	0	0	0	0	-1.74875	0	-0.291458	large subunit ribosomal protein L18e	K02883	IPR000039;IPR021131;noIPR	6	6	6	28.9	28.9	28.9	20.822	0	11.501	97747000	16	MD11G1307900;MD03G1290600;MD12G1210800;MD04G1198200;MD07G1120600;MD12G1103900;MD01G1075200;MD05G1046400;MD06G1052000	+		3.60535	2.75323	1.263	-0.730587
0	0	0	0	0	-0.592278	-0.098713	0	0	-0.537116	0.0801487	0	-0.0914211	-0.0913981	0	-0.993313	-1.04794	-1.68124	-0.719812	-0.832719	-0.879171	0.90015	1.24704	0.616443	1.07407	1.26732	1.31068	1.06928	glutathione S-transferase [EC:2.5.1.18]	K00799	IPR017933	6	2	2	24.2	9.6	9.6	25.49	0	6.1581	98962000	29	MD05G1210100		+	0.507589	0.479533	4.06731	1.43344
-0.530354	-0.174832	0.722766	0.191871	-0.16718	-0.590455	-0.091364	0.880674	1.45244	1.28642	-1.42626	0.233848	-1.33458	0.18209	-1.82532	-0.130611	-1.89311	-0.232237	0.0827411	-1.42125	-0.903298	0.852504	1.07407	1.04378	0.514545	0.947728	0.442799	0.812571	glutathione S-transferase [EC:2.5.1.18]	K00799	IPR017933;noIPR	7	7	3	29.7	29.7	15.1	25.357	0	19.394	672980000	128	MD05G1210000;MD05G1211300		+	0.192767	0.116497	2.33759	0.730999
0.28069	-0.0830284	0.217898	0	0	-0.938525	-0.0871609	-0.213241	0.324425	1.88007	1.9687	1.35158	1.49375	1.13421	-1.14892	-0.617451	-0.764134	0	0.311559	0.396006	-0.303823	-0.687554	0.315702	-1.22021	-0.824346	-1.02587	-1.0171	-0.74323	solute carrier family 25 (mitochondrial phosphate transporter), member 3	K15102	noIPR	10	7	7	33	24.6	24.6	39.604	0	19.022	196040000	41	MD09G1004400;MD06G1133000;MD10G1074500	+		2.13541	2.1582	0.383101	-0.420771
0	0	0	-0.468716	-0.0384495	0	-0.0845276	1.47486	-0.573434	-0.981143	0.799193	0.116757	0.238167	0.179067	-0.587101	0.373931	1.22498	1.41044	0.958014	1.42008	0.800057	-1.84629	-0.906662	-1.37781	0.188888	-0.206401	-1.21931	-0.894598	alpha/beta-Hydrolases superfamily protein		IPR013094	4	4	4	18.9	18.9	18.9	34.877	0	7.1065	53874000	15	MD08G1104000;MD15G1085200		+	0.265499	0.0661977	2.45833	-0.427595
-0.415524	0.548309	-0.12722	-0.786118	0.126833	0.173229	-0.0800818	1.57002	1.62392	1.7106	1.7808	0.898612	1.32448	1.48474	-0.317729	-1.08533	-1.1982	-1.51958	-0.303671	-0.231038	-0.775925	-0.316008	-0.28933	-0.839641	-1.14704	-0.676658	-0.503726	-0.628734	(S)-2-hydroxy-acid oxidase [EC:1.1.3.15]	K11517	IPR013785	18	18	4	66.1	66.1	14.1	40.575	0	114.78	1375700000	238	MD05G1209300	+		4.01649	0.697219	0.226891	0.0655826
0	0	0	0	0	-0.406228	-0.0677047	0.0842505	-0.253259	1.59063	2.48871	0.754759	0.376772	0.84031	-0.36522	0	0	0	-0.0193717	-1.00464	-0.231539	0.0457695	-0.448029	-1.37751	-0.801885	0	-0.66474	-0.541066	alanine-glyoxylate transaminase / serine-glyoxylate transaminase / serine-pyruvate transaminase [EC:2.6.1.44 2.6.1.45 2.6.1.51]	K00830	IPR000192	7	7	1	22.2	22.2	4.2	44.123	0	87.467	104350000	31	MD03G1168700	+		2.47668	1.76691	0.0753505	0.053566
0	0.618973	-1.35474	-0.236716	0.719127	-0.151907	-0.0675438	2.05316	1.66205	1.98205	0	0.819734	0	1.08617	-0.184073	0.151479	-0.388048	-0.0919716	0.236183	-0.302152	-0.0964304	-0.870587	-1.04244	-1.08881	-0.970098	-0.945151	-0.616046	-0.922189	serine/threonine-protein kinase SRK2 [EC:2.7.11.1]	K14498	IPR011009	4	4	3	13.9	13.9	9.4	40.335	0	11.124	113020000	29	MD08G1236500		+	0.00942764	-0.0229813	4.03256	-0.377724
0.438091	0.465034	-1.18531	0.196908	-0.254721	-0.0426669	-0.0637775	0.249335	0.668247	1.44697	1.94081	1.08825	2.13847	1.25535	-0.752067	-0.641774	-0.750272	-0.507653	0.60926	0.755642	-0.214477	-1.07199	-1.08793	-0.510853	-0.686114	-1.32655	-1.17913	-0.977094	5-methyltetrahydropteroyltriglutamate--homocysteine methyltransferase [EC:2.1.1.14]	K00549	IPR006276	27	27	8	49.9	49.9	12.8	83.564	0	195.27	5567300000	570	MD14G1005500	+		2.13847	0.58338	1.33911	-0.337265
0.39743	0.139191	0.197062	0.0854491	-0.766644	-0.423919	-0.0619051	0.566778	0.602279	2.1056	1.5756	1.92338	1.31383	1.34791	-0.762437	-0.91236	-1.27699	-1.37856	0.0976841	0.289181	-0.657247	0.0896593	0.0745165	-0.97147	-0.817201	-0.992686	-1.15538	-0.62876	ATP citrate (pro-S)-lyase [EC:2.3.3.8]	K01648	IPR002020	25	25	5	49.7	49.7	13.2	65.851	0	81.348	732850000	153	MD16G1154000	+		2.73213	0.931215	0.0270694	0.0188166
0	0	0	0	0	-0.234238	-0.0390397	1.42902	-2.84166	1.68564	-0.0554812	0.0871337	0.321615	0.104378	1.77748	0.260191	-0.285091	-0.834673	0.254935	-0.278335	0.149085	-0.0033992	0.191698	-0.335721	-0.257943	-0.686274	-0.194892	-0.214422	6-phosphofructokinase 1 [EC:2.7.1.11]	K00850	IPR012004	13	5	4	34.1	17.4	15.4	59.434	0	10.326	155680000	27	MD09G1200000	+		2.32634	1.59625	0.41821	-0.145624
0	0	0	0	0	-0.171015	-0.0285025	-0.152933	-0.310581	1.93075	1.20067	1.64861	0.871759	0.864712	-0.604147	-0.913811	0	0	-0.175755	-0.914338	-0.434675	-1.57307	0	0.166126	0	-0.243956	-0.758302	-0.401534	Ras-related protein Rab-6A	K07893	IPR001806	4	4	4	23.6	23.6	23.6	23.09	0	9.9497	128370000	34	MD07G1088300;MD02G1225400;MD15G1323700;MD01G1030600	+		3.01293	2.18499	0.0879339	-0.13428
0.641404	0.529664	0.141921	-0.44274	-0.800882	-0.214903	-0.024256	0.864911	0.254819	1.85257	1.69115	1.5533	0.523038	1.1233	-0.972042	-0.503844	-1.10649	-0.689371	0.922268	1.28104	-0.178073	-0.250699	-0.567976	-1.14276	-0.744709	-1.3799	-1.43978	-0.920971	glycyl-tRNA synthetase [EC:6.1.1.14]	K01880	IPR004154	17	17	6	29.8	29.8	10.7	81.573	0	42.405	316520000	96	MD13G1131000;MD13G1145800	+		2.02203	0.41194	0.825494	-0.266679
0.90441	0.902718	-0.270455	-1.05642	-0.852775	0.231595	-0.0234878	1.49476	-0.186242	1.3556	1.15032	1.21372	1.37575	1.06732	-0.329775	-0.54573	0.419697	-0.423071	0.771612	0.478167	0.0618167	-0.817913	-0.894015	-1.85931	-0.336326	-1.72437	-1.00193	-1.10564	importin alpha isoform 2		IPR016024	12	9	4	34.3	26.7	13.1	58.119	0	44.463	315860000	62	MD13G1158900;MD04G1192100;MD12G1204400		+	1.50141	0.409346	2.27771	-0.438113
0	0	0	0	0	0	0	0	0	0	0	0	0.476302	0.0793837	1.22017	0.0157368	1.38591	-0.105468	0.443831	1.15691	0.686182	-0.688824	-1.33812	-1.61775	0.0178926	-0.966588	0	-0.765565	copper chaperone for SOD1		IPR024134	4	4	4	16.4	16.4	16.4	34.81	0	10.741	36865000	14	MD00G1069800;MD04G1072900		+	0.749799	0.44106	2.94714	-1.2522
0	0	0	0	0	0	0	1.18366	-0.0224892	0.981123	0.292455	1.0989	1.1641	0.782958	-0.540347	-0.674925	0	-1.2363	0.184171	0	-0.3779	-0.304209	0	0	-2.14126	0	0.0151339	-0.405056	L-galactono-1,4-lactone dehydrogenase [EC:1.3.2.3]	K00225	IPR010029;noIPR	5	5	5	8.6	8.6	8.6	68.227	0	7.773	68087000	17	MD00G1074000;MD12G1091400	+		2.87676	1.16161	0.0810414	-0.131829
0	0	0	0	0	0	0	0.193601	-0.704597	0	-1.04262	0	-0.740945	-0.382427	-0.706609	-0.754905	-0.514194	-0.232433	0	-1.80394	-0.66868	0.949843	1.19307	1.34365	1.39738	0.49634	0.926369	1.05111	L-3-cyanoalanine synthase/ cysteine synthase [EC:2.5.1.47 4.4.1.9]	K13034	IPR005856	12	5	5	41.3	18.4	18.4	40.467	0	13.362	246650000	27	MD01G1065600		+	1.67143	1.35148	3.10188	2.70987
0	0	0	0	0	0	0	0.600482	-0.241277	1.14697	1.89537	-0.19838	2.09367	0.882806	-0.672416	-0.403683	-0.822453	-0.558303	0.0832259	0	-0.395605	-0.438276	-0.355662	0	-0.899094	-1.23017	0	-0.4872	plant VAP homolog 12		noIPR	4	4	1	20.8	20.8	5.4	26.48	0	9.385	65775000	13	MD02G1210500	+		3.00651	1.63161	0.403202	-0.225756
0	0	0	0	0	0	0	-1.70166	-1.05824	-1.3929	0.171397	0.350162	-0.885266	-0.752751	-0.307748	-0.0894117	-1.59317	0.222071	-0.119153	0.687854	-0.199926	1.72381	0.6386	0.186234	0.753659	1.34101	1.07274	0.952676	leucoanthocyanidin dioxygenase [EC:1.14.11.19]	K05277	noIPR	5	5	5	20.2	20.2	20.2	40.332	0	16.484	125840000	39	MD06G1071600;MD03G1001100	+		2.21779	1.74362	1.82781	0.359169
0	0	0	0	0	0	0	0.829109	0.577252	2.13551	0.147187	1.87455	0.608189	1.02863	-0.842405	-1.37319	-1.0419	-0.136673	0.692755	-0.154625	-0.476006	-0.819186	-0.331749	0.459364	-0.955449	-0.754531	-0.914204	-0.552626	serine/threonine-protein phosphatase 2A catalytic subunit [EC:3.1.3.16]	K04382	IPR004843	4	4	3	18.3	18.3	15.8	35.618	0	6.1889	119750000	25	MD11G1010600;MD03G1007300;MD14G1051300;MD12G1052900;MD16G1083000	+		2.71578	2.1382	0.0734197	-0.0335719
0	0	0	0	0	0	0	-0.509715	-0.630644	1.25718	0.98739	0.680289	1.04318	0.47128	0	0	0	0	-1.44594	-0.382125	-0.304677	-0.999627	0	0	0	0	0	-0.166605	eukaryotic translation initiation factor 2C	K11593	IPR014811	9	9	9	11.2	11.2	11.2	104.29	0	19.667	65955000	17	MD03G1164000;MD11G1182100;MD09G1115300;MD07G1052400	+		2.63719	1.60409	0.448413	-0.363813
0	0	0	0	0	0	0	-0.499415	-0.262042	1.32009	1.81637	1.2633	1.59589	0.872366	-0.57004	-0.231463	0	-0.700044	-0.182767	0.088958	-0.265893	0.232868	-0.310975	-1.52842	-0.883504	0	-1.14882	-0.606475	acyl-CoA oxidase [EC:1.3.3.6]	K00232	IPR009075	13	13	13	25.8	25.8	25.8	76.72	0	27.158	151170000	32	MD04G1060500	+		3.00512	2.61824	0.377061	-0.438432
0	0	0	0	0	0	0	0	0	0	-1.12301	0	-0.828539	-0.325258	-0.672589	-0.816089	-0.308369	-1.18155	0	-1.04475	-0.670558	1.08311	1.19339	0.445371	0.952596	1.11679	1.18364	0.995816	2-isopropylmalate synthase [EC:2.3.3.13]	K01649	IPR000891	11	11	11	26.9	26.9	26.9	52.224	0	26.098	236810000	49	MD05G1155100		+	1.38306	0.940017	2.80249	2.39232
0	0	0	0	0	0	0	0	0	0	1.18338	0	0.159971	0.223892	-2.21798	-0.242348	-0.304695	-0.401898	-0.750627	-1.44957	-0.89452	0.619773	1.37173	0.416345	1.02043	0.395507	0.199989	0.670629	alcohol dehydrogenase [EC:1.1.1.1]	K00001	noIPR	5	5	5	16.2	16.2	16.2	42.833	0	13.269	68790000	27	MD06G1121600		+	0.302771	0.210904	2.53536	0.560462
0	0	0	0	0	0	0	-0.114251	-0.381299	-0.908933	-0.363116	-2.23936	-0.859693	-0.811109	-0.122352	-0.900044	-0.160918	-0.12653	-0.448643	-0.517446	-0.379322	0.950577	0.876256	1.26718	1.21632	1.30134	1.53092	1.19043	peptide-methionine (S)-S-oxide reductase [EC:1.8.4.11]	K07304	noIPR	5	5	5	25.6	25.6	25.6	24.921	0	19.694	257910000	70	MD06G1160700;MD06G1160900	+	+	2.82134	2.29627	5.55114	0.900704
0	0	0	0	0	0	0	0	0	0	-0.85689	0	-0.831237	-0.281355	1.08024	-0.160322	1.94396	0.348057	-1.96015	0.337453	0.264873	0.969942	-0.278148	-0.691347	-0.697817	0.0620518	0.734202	0.0164806	Nitrilase/cyanide hydratase and apolipoprotein N-acyltransferase family protein		IPR003010	2	2	2	6.6	6.6	6.6	34.968	0	3.3826	34157000	14	MD07G1183200	+		2.08731	0.700405	0.158132	-0.0487016
0	0	0	0	0	0	0	-1.49322	0	0.774757	1.68789	1.3848	0.382651	0.456146	-0.585203	0	-0.896822	0	0	-1.25625	-0.456379	0.0634883	-0.396936	0	-0.229069	0	0.563917	0.000233383	UDP-glucosyl transferase 78D2		noIPR	7	7	4	19.3	19.3	11.8	52.629	0	36.966	134010000	19	MD07G1306900	+		2.34334	1.8077	0.560905	0.65257
0	0	0	0	0	0	0	0.164188	0.444366	0.726926	1.90861	0.122595	1.41267	0.796559	0	-1.37808	0	0	0	-0.279993	-0.276345	-0.806579	-0.756382	0	0	-1.07858	-0.479753	-0.520216	beta-galactosidase 3		IPR013781	5	5	5	8.2	8.2	8.2	94.887	0	14.242	43572000	12	MD08G1023600	+		2.99326	1.64596	1.12259	0.52223
0	0	0	0	0	0	0	0	0	0	0	0	0	0	-1.61349	0	-1.42772	0	0	0	-0.506868	0.917702	0.1601	0.301942	0.147551	0.416698	1.09722	0.506869	RmlC-like cupins superfamily protein		noIPR	4	4	4	25.1	25.1	25.1	36.473	0	9.2886	62515000	12	MD08G1232200		+	0	0	5.64335	2.27661
0	0	0	0	0	0	0	-3.15207	0.642476	-0.130102	0.107302	0	-1.36241	-0.649134	-0.182828	0.81741	0.0877119	-0.0653969	0.667175	0.0551067	0.229863	0.87379	1.10296	-0.293011	0.57336	-0.16846	0.426994	0.419272	Sucrase/ferredoxin-like family protein		noIPR	5	5	5	12.5	12.5	12.5	46.475	0	11.632	148120000	26	MD09G1026600;MD17G1026300;MD09G1025100;MD09G1024100;MD09G1024400;MD09G1024500	+		2.30355	1.8502	0.284731	0.0707798
0	0	0	0	0	0	0	-2.18831	-1.35143	0.396895	1.54873	-0.514576	0.457131	-0.27526	-0.803235	-0.45453	-0.858333	-0.98734	0.0576739	0.0375945	-0.501362	1.32904	1.32945	0.603637	0.863264	0.287854	0.246483	0.776621	linoleate 9S-lipoxygenase [EC:1.13.11.58]	K15718	IPR001246	23	23	19	35.6	35.6	29.9	91.918	0	78.722	487270000	133	MD09G1069500	+	+	4.34249	3.66428	3.06518	0.940457
0	0	0	0	0	0	0	-0.703562	-0.771389	1.30712	1.03761	1.39985	1.24143	0.585177	-1.07326	-0.475764	0	0	-0.511985	0.435439	-0.270928	-0.851811	-1.03367	0	0	0	0	-0.314247	coatomer subunit beta	K17301	IPR016024	11	11	7	14.7	14.7	10.1	105.82	0	31.796	86106000	32	MD09G1159400;MD17G1145600	+		2.3174	2.06544	1.04289	-0.809383
0	0	0	0	0	0	0	-0.571063	-0.377841	1.10862	1.35135	0.283517	1.1478	0.490397	0	0	0	0	-1.04813	-0.642644	-0.281796	-1.25161	0	0	0	0	0	-0.208602	26S proteasome regulatory subunit N3	K03033	IPR013143	11	11	11	23.7	23.7	23.7	54.884	0	48.706	95831000	18	MD10G1126400;MD05G1123400;MD08G1008900	+		2.92336	1.89312	0.881093	-0.66775
0	0	0	0	0	0	0	0	0	0	-1.77998	0	-1.21433	-0.499052	0.141024	0	-0.789484	0	0	0	-0.108077	0.919052	1.16823	-0.00417588	1.08569	-0.0896754	0.563647	0.607128	2-oxoglutarate (2OG) and Fe(II)-dependent oxygenase superfamily protein		noIPR	3	3	3	9.2	9.2	9.2	39.795	0	11.483	36890000	13	MD10G1187000		+	0.0246662	-0.0297066	2.2933	1.41786
0	0	0	0	0	0	0	0	0	0	-2.1295	0	0	-0.354917	-0.0200831	0.0420642	-0.483251	-0.987436	0	-1.11179	-0.426749	1.21891	0.536455	0.727008	0.97644	0.665678	0.565506	0.781666	aminocyclopropanecarboxylate oxidase [EC:1.14.17.4]	K05933	noIPR	6	6	4	32.5	32.5	25.8	35.41	0	31.665	221800000	53	MD10G1328100		+	0.200017	-0.302195	3.29959	3.0132
0	0	0	0	0	0	0	0	0	0	-0.0442491	0	-0.559436	-0.100614	-0.619789	-1.63585	-0.361037	-0.759218	0	-1.55617	-0.822011	0.950709	0.75258	1.1084	0.97171	0.47732	1.27503	0.922625	Glycosyl hydrolase superfamily protein		IPR013781	7	7	7	24.1	24.1	24.1	37.525	0	33.882	252160000	64	MD11G1189000;MD12G1089500		+	0.972761	1.03715	3.61997	2.94247
0	0	0	0	0	0	0	0.162309	-0.271978	0.479265	2.28927	-0.0380764	0.0501255	0.445153	-1.00896	0	0	0	0	-0.945506	-0.325744	0	-0.716445	0	0	0	0	-0.119407	phosphoenolpyruvate carboxylase [EC:4.1.1.31]	K01595	IPR018129	23	10	3	28.3	13.2	5	110.61	0	17.79	80499000	11	MD11G1261900	+		3.31162	1.6838	0.169733	0.196335
0	0	0	0	0	0	0	0	0	0	-0.718278	0	0.504317	-0.0356602	-0.942449	-1.48912	-0.933356	0	0	-0.988527	-0.725575	0.883803	0.457396	1.91714	0.594867	0.334237	0.379967	0.761235	acyl-[acyl-carrier-protein] desaturase [EC:1.14.19.2 1.14.19.11 1.14.19.26]	K03921	IPR005067	10	2	2	37.9	9.4	9.4	44.918	0	10.245	49963000	19	MD12G1261600		+	0.0942296	-0.110181	4.05721	1.42725
0	0	0	0	0	0	0	-1.51354	-0.47048	1.3784	0.861199	0.617476	-0.641209	0.038641	0	0	0	0	0	-0.231845	-0.0386408	0	0	0	0	0	0	0	glutaminyl-tRNA synthetase [EC:6.1.1.18]	K01886	IPR011035	10	10	10	13.1	13.1	13.1	91.094	0	13.496	42539000	22	MD13G1039800;MD16G1040700	+		2.51315	1.26631	0.864746	-0.787642
0	0	0	0	0	0	0	0	0	0	-1.19226	0	0	-0.19871	0	0	-0.867477	0	0	-1.43668	-0.384026	0.742649	0.314785	0.709124	1.10185	0.628012	0	0.582737	D-aminoacyl-tRNA deacylase [EC:3.1.1.96]	K09716	noIPR	2	2	2	10.2	10.2	10.2	34.744	0	4.526	50116000	13	MD13G1056600;MD16G1055900;MD16G1055500		+	0.101375	0.10051	2.05917	1.05378
0	0	0	0	0	0	0	-0.31513	-0.3896	1.39787	1.89621	0.869887	1.5686	0.837973	-0.830103	0	-1.15508	0	-0.359553	-0.203811	-0.424758	-0.385389	-0.374905	-0.962946	-0.756051	0	0	-0.413215	glutamate synthase (ferredoxin) [EC:1.4.7.1]	K00284	IPR002932	18	18	18	19.8	19.8	19.8	176.92	0	63.706	365520000	32	MD14G1087500	+		2.25866	2.89651	0.0251461	0.0402861
0	0	0	0	0	0	0	0	0.478138	0	0	0	0	0.0796897	-0.201508	0.584122	-1.11151	0	1.37492	-1.12416	-0.0796893	0	0	0	0	0	0	0	protein-L-isoaspartate(D-aspartate) O-methyltransferase [EC:2.1.1.77]	K00573	noIPR	3	3	3	9.4	9.4	9.4	36.738	0	9.2799	105640000	22	MD14G1167700;MD06G1161900		+	0.726017	0.697582	3.537	-1.77615
0	0	0	0	0	0	0	0	0.247275	0	1.08737	-0.687495	0.00622656	0.108896	0.368848	-1.23219	-0.585471	-0.669199	-1.76165	1.97487	-0.317465	-0.0139052	0.686119	0.907708	-0.599732	-0.899761	1.17099	0.20857	RmlC-like cupins superfamily protein		noIPR	5	5	5	30.3	30.3	30.3	23.003	0	24.118	145680000	21	MD14G1190200	+		2.20375	1.36835	0.36055	0.0999756
0	0	0	0	0	0	0	0.432407	0.0277368	0.7732	-1.66894	0.271696	-2.73732	-0.483537	-0.536276	-0.579804	-0.137496	-0.741998	-0.333117	0.290299	-0.339732	1.14536	1.16523	0.589869	0.640583	0.514969	0.883605	0.823269	bifunctional dihydroflavonol 4-reductase/flavanone 4-reductase [EC:1.1.1.219 1.1.1.234]	K13082	noIPR	7	7	7	20.1	20.1	20.1	39.029	0	13.192	146750000	45	MD15G1024100;MD08G1028600;MD08G1028200;MD08G1028300;MD04G1006100	+	+	3.4332	1.98371	3.79754	0.592027
0	0	0	0	0	0	0	-0.623429	0.418654	1.64655	1.08037	0.185802	-1.0593	0.274774	0	0	-0.969322	0	0	0	-0.161554	0	0	0	0	0	-0.679329	-0.113221	Eukaryotic aspartyl protease family protein		noIPR	3	3	3	7.6	7.6	7.6	52.195	0	4.5907	55006000	6	MD15G1044100	+		3.83455	1.54073	0.723559	-0.647301
0	0	0	0	0	0	0	0	0	0	0.419287	0	0.00503404	0.0707202	-0.245849	-1.49674	-0.194156	-1.18729	-1.98846	-0.420513	-0.922168	0.518492	0.998736	0.649066	1.42177	0.960538	0.56008	0.851447	3-oxoacyl-[acyl-carrier-protein] synthase II [EC:2.3.1.179]	K09458	IPR016038;IPR017568	5	5	4	14.2	14.2	10.8	59.83	0	23.383	118530000	26	MD15G1221800;MD02G1097500		+	0.318445	-0.481214	2.95491	0.654485
0	0	0	0	0	0	0	-1.11144	-1.04105	1.39864	0.848631	-0.0531363	-0.0416444	5e-08	0	0	0	0	0	0	0	0	0	0	0	0	0	0	17beta-estradiol 17-dehydrogenase / very-long-chain 3-oxoacyl-CoA reductase [EC:1.1.1.62 1.1.1.330]	K10251	IPR002347;noIPR	5	5	5	17.4	17.4	17.4	35.92	0	14.074	49174000	17	MD16G1107100;MD13G1107000;MD10G1021200	+		2.8831	2.00021	0	0
0	0	0	0	0	0	0	0.121884	-0.201189	-0.39063	-0.540453	-0.717208	-0.938062	-0.444276	-0.865145	-0.673813	-1.03342	-0.984892	-0.931502	-0.738028	-0.871133	1.14071	1.23534	1.46637	1.27899	1.37842	1.39263	1.31541	PREDICTED: zinc finger MYM-type protein 1		noIPR	3	3	3	40.9	40.9	40.9	18.712	0	35.276	124740000	33	MD16G1153500		+	1.07983	0.760845	10.0438	3.07858
0	0	0	0	0	0	0	0	0	0	0	0	0	0	0	0	-1.49049	-1.32064	0	0	-0.468522	0.215095	0.0525889	1.09061	1.04498	0.761033	-0.353184	0.46852	MLP-like protein 423		IPR024949	6	5	5	54.1	45.3	45.3	17.531	0	25.142	84696000	18	MD16G1159900		+	0	0	2.82518	2.15608
0	0	0	0	0	0	0	-0.613642	-2.47406	-0.789454	1.05576	-0.738235	-0.361278	-0.653485	0.688893	-1.09967	0.792941	0.369596	-0.755894	-0.592998	-0.099522	0.552535	0.765252	1.03471	1.46643	-0.0750377	0.774144	0.753006	MLP-like protein 423		IPR024949	9	5	2	41	26.9	12.5	33.623	0	19.26	145710000	27	MD16G1160000	+		3.42669	1.75372	1.22144	0.478907
0	0	0	0	0	0	0	-0.171782	-0.288455	1.92667	1.03694	1.08399	1.03675	0.770685	0	-0.85213	0	-0.810527	-0.719376	-1.17447	-0.59275	-0.544137	0	0	0	0	-0.523482	-0.177937	ubiquinol oxidase [EC:1.10.3.11]	K17893	noIPR	4	4	3	13.9	13.9	11	39.348	0	8.9095	65171000	14	MD16G1236400	+		2.70558	1.86713	0.0902612	-0.104436
0	0	0	0	0	0	0	0.777765	-1.03669	-0.81146	1.07274	-0.291034	0.397055	0.0180627	0.592382	-0.858656	0.308824	-1.26712	-1.65678	-1.12258	-0.667322	1.49227	0.860047	-0.792854	1.12968	-0.0583939	1.26479	0.649257	NAD(P)-binding Rossmann-fold superfamily protein		IPR002347	4	4	4	20.9	20.9	20.9	29.32	0	22.324	125400000	38	MD17G1001600	+		2.96362	1.60281	1.53118	0.912924
0	0	0	0	0	0	0	1.438	0.627475	0.423904	0.0513684	-1.45953	-0.178076	0.150524	-2.68584	0.796618	-1.19496	-0.0429643	1.13591	0.0867217	-0.317419	0.45987	-0.307101	0.437646	-0.454479	0.952257	-0.0868177	0.166896	photosystem II reaction center PSB29 protein		noIPR	6	6	1	24.2	24.2	4.4	33.417	0	15.658	190360000	47	MD17G1085500	+		6.31491	2.74768	0.336796	0.150845
0	0	0	0	0	0	0	0.911308	0.983868	-2.08734	-1.59294	0.687367	-0.392749	-0.248414	0	0.829339	0	0.658633	-0.466158	-0.648072	0.0622903	-0.559906	0	0.945669	-0.107	0	0.837981	0.186124	Adenine nucleotide alpha hydrolases-like superfamily protein		noIPR	2	2	2	10.8	10.8	10.8	25.26	0	6.3024	165300000	46	MD17G1087300;MD09G1099000	+		4.53504	2.26613	0.0242106	-0.060263
0	0	0	0	0	0	0	0.0995875	0.128498	0.305915	1.47522	0.498175	0	0.417899	0	0	0	0.187202	0	0	0.0312003	-2.50882	0.0338145	-0.334576	0	0.114988	0	-0.449099	D-3-phosphoglycerate dehydrogenase / 2-oxoglutarate reductase [EC:1.1.1.95 1.1.1.399]	K00058	IPR006140	8	6	4	19.6	16.7	12.2	67.137	0	19.515	90695000	17	MD17G1143900	+		2.68671	2.06505	0.890686	1.09145
0	0	0	0	0	0.00861552	0.00143592	-0.519248	0.850712	1.587	1.11341	1.53602	0.269017	0.806152	-0.058647	-0.142041	-0.0369151	-1.28449	-0.0241365	1.22087	-0.0542266	0	-0.607521	-1.29901	-1.60561	0	-1.00803	-0.753362	Protein of unknown function		noIPR	29	4	4	24.1	3.4	3.4	154.19	0	12.538	156120000	23	MD09G1138500	+		2.51597	1.63162	1.59043	-1.20768
0.449338	0.606611	0	0.0496467	0	-1.02899	0.0127676	0.314512	0.281117	1.736	1.65656	0.939826	1.43404	1.06034	-1.29647	-0.652746	-1.36298	-0.897804	-0.142022	-0.288552	-0.773429	-0.935039	-0.863041	0	0	0	0	-0.29968	large subunit ribosomal protein L3e	K02925	IPR009000	11	11	11	28	28	28	45.388	0	33.575	322690000	34	MD04G1044600;MD13G1271300;MD15G1435700;MD08G1242000	+		2.01599	2.20589	1.47821	-1.05677
0	0	0	0	0	0.163257	0.0272095	0	0	0	0	0	0	0	-0.290308	0	0	0	0	0	-0.0483847	0.952716	0.70171	-0.464619	-2.0138	-0.143158	1.0942	0.0211748	Protein of unknown function		IPR011692;noIPR	5	5	5	16.6	16.6	16.6	43.609	0	7.8984	64012000	17	MD00G1075700;MD14G1145300	+	+	3.76818	-1.10458	2.22546	1.41751
0.58515	0.532996	0.261013	0.331253	-0.718252	-0.778693	0.0355778	0.912155	0.145771	2.02971	1.80806	1.38523	1.48671	1.29461	-0.482324	-0.849261	-0.94499	-1.70525	0.413166	-0.862156	-0.738469	-0.28838	-0.00837439	-0.529179	-0.868759	-0.616556	-1.23905	-0.591716	Mitochondrial substrate carrier family protein		noIPR	7	7	7	26.8	26.8	26.8	31.781	0	35.084	639550000	74	MD11G1004900;MD03G1004300	+		2.12855	1.29223	0.173468	0.150622
0.491259	0.692289	0.230902	0.269094	-0.700504	-0.761389	0.0369418	0.681517	0.502518	1.64813	1.69127	1.44533	1.34708	1.21931	-0.774776	0	-0.688366	-1.08638	0.296696	0.412196	-0.306772	-0.259431	-0.312741	-1.03335	-0.836464	-1.89569	-1.35919	-0.949478	solute carrier family 25 (mitochondrial phosphate transporter), member 3	K15102	noIPR	11	11	8	35.1	35.1	26.8	39.559	0	42.29	458480000	86	MD17G1007900;MD14G1149100;MD14G1149200	+		2.30758	2.08487	0.332505	-0.584546
0	0	0	0	0	0.27811	0.0463517	0	0	0	-2.46485	0	0	-0.410808	0	-0.347286	0.495657	-0.950161	-0.376721	-0.675718	-0.309038	0.552086	0.594618	0.962831	-0.202979	0.873458	1.26096	0.673496	peptide chain release factor subunit 1	K03265	IPR005140	9	2	2	26.8	5.5	5.5	49.074	0	13.969	33269000	17	MD13G1135000		+	0.106432	0.136906	2.36801	0.389692
0.421142	0.520952	0.571215	0.265956	-0.807598	-0.641743	0.0549873	0.794413	0.52074	1.86088	1.60976	1.6132	1.33027	1.28821	-0.864504	-0.719001	-1.0135	-0.750732	0.374334	0.156004	-0.469567	-0.026807	-0.0756869	-1.11771	-1.08877	-1.45431	-1.4785	-0.873631	solute carrier family 25 (mitochondrial adenine nucleotide translocator), member 4/5/6/31	K05863	IPR002067	12	12	1	29.6	29.6	4.6	47.29	0	46.062	2795400000	241	MD07G1008900;MD07G1009200;MD02G1313200	+		2.39543	1.49312	0.542708	-0.489219
0.00360125	-0.559974	0.0334584	0.0236572	0.86686	-0.00775152	0.0599752	0.00742051	0.220058	-0.181008	-2.61548	-0.0593021	-2.04475	-0.778844	-0.190513	0.500196	-0.396295	0.132062	-1.65757	-0.0535636	-0.277614	1.56769	1.50256	1.10303	0.218989	1.2273	0.359328	0.996483	3-oxoacyl-[acyl-carrier protein] reductase [EC:1.1.1.100]	K00059	IPR002347	8	8	4	41.8	41.8	22.2	28.665	0	18.344	302900000	63	MD14G1002100		+	0.786485	-0.335126	2.07906	0.509029
-0.22368	0.191311	-0.0035123	0.0367625	0.579752	-0.188121	0.0654187	0.156124	-0.30556	-0.230869	-3.86878	-0.492838	-1.70803	-1.07499	0.0110009	0.335699	0.0658222	0.373595	0.456454	0.213351	0.242654	0.619473	0.8603	0.613842	0.537101	0.984764	0.986034	0.766919	ATPase		noIPR	11	11	5	38.3	38.3	16	28.935	0	37.862	3424100000	182	MD02G1222900		+	0.904767	-0.719548	3.11466	0.330788
-0.624701	-1.38139	0.253908	0.0348587	1.14199	0.995847	0.0700855	1.07083	0.231661	-1.39556	-2.26887	-0.523138	-1.9043	-0.79823	-0.247336	0.619375	-0.579839	0.442671	-0.0518118	-0.752881	-0.0949703	0.930715	0.581781	0.621903	0.524083	0.883204	1.397	0.823114	photosystem II stability/assembly factor		IPR028203	17	17	4	51.7	51.7	13.2	45.617	0	75.927	796260000	193	MD16G1002000		+	0.659617	-0.287589	2.12834	0.304073
0	0	0	0	0	0.482205	0.0803675	1.36312	1.5658	-0.389637	0.00619433	-1.8837	-2.55335	-0.315262	-0.0354963	0.507168	-0.366682	0.15524	0.575272	0.771671	0.267862	-0.170699	-0.645147	0.578319	0	-0.218682	0.258403	-0.0329677	peptide-methionine (R)-S-oxide reductase [EC:1.8.4.12]	K07305	IPR011057	3	3	3	14.5	14.5	14.5	23.775	0	7.8629	165700000	31	MD10G1058100;MD05G1050500	+		2.12639	1.80222	0.527218	-0.564599
0.0359793	0.556346	0.463233	0.477172	-0.691334	-0.281719	0.0932795	0.005002	0.892799	1.78656	1.68803	1.59882	1.23476	1.201	-0.664672	-0.409699	-0.612444	-0.87937	0.730787	0.0681551	-0.29454	-1.24473	-0.884685	-0.971584	-1.45848	0	-1.43892	-0.999733	large subunit ribosomal protein L13e	K02873	IPR018256;noIPR	8	8	2	46.9	46.9	17.4	23.888	0	17.248	289800000	38	MD03G1289100;MD01G1232600;MD07G1304700;MD09G1037700;MD00G1180000	+	+	2.00302	1.16521	2.18006	-1.12135
0	0	0.573266	0	0	0	0.0955443	-0.250018	-0.273793	1.26271	1.80706	0.24059	0.49314	0.546615	0.639926	0.0893946	-0.808645	-0.436588	-0.0186711	1.10972	0.0958561	-1.0306	0	0	-1.54797	0	-1.84952	-0.738015	large subunit ribosomal protein L28e	K02903	noIPR	4	4	3	29	29	24.5	17.115	0	9.2132	186700000	22	MD02G1072800;MD15G1202600;MD07G1062600	+		2.36262	2.17945	1.96219	-2.23074
0	0	0	0	0	0.575584	0.0959307	-1.3815	-0.758391	0.133311	2.50565	0.681683	2.11745	0.549701	-0.311474	-0.0847758	-0.154837	0.108028	0.355687	0.335121	0.0412915	-0.279438	-0.744921	-0.417815	-0.564169	-0.742063	-1.37313	-0.686923	MA3 domain-containing protein		IPR003891	7	7	7	15.8	15.8	15.8	75.725	0	16.669	104540000	25	MD06G1160300;MD14G1166300		+	0.855608	0.753235	2.37955	-0.400486
0.464985	0.309914	0.158313	0.240707	0.163315	-0.681759	0.109246	0.744365	0.949395	1.75312	1.52826	1.63019	1.22992	1.30587	-0.984321	-0.15981	-1.07292	-1.32871	0.458574	0.159791	-0.487899	-0.129	-0.228754	-1.09505	-1.30265	-1.2929	-1.51497	-0.927221	photosystem II 22kDa protein	K03542	IPR022796	6	6	2	30.7	30.7	12.4	28.816	0	74.699	674210000	91	MD15G1348200	+		3.36674	1.52441	0.546913	-0.559661
0.724247	0.846889	0.670934	-0.155058	1.03207	-2.44899	0.111682	0	0	0	0	0	0	0	0	-0.643637	0	-0.714287	0.10459	0	-0.208889	0	0	0.0509852	0	0.532261	0	0.0972077	ribulose-bisphosphate carboxylase small chain [EC:4.1.1.39]	K01602	noIPR	8	2	2	43.7	13.7	13.7	20.518	0	5.5838	431970000	37	MD09G1252100	+		5.67707	-4.06585	0.120909	-0.378062
-1.96059	2.36085	0.254636	0	0	0.0921472	0.124507	0.220626	-0.733797	0.353946	0.0633931	0	-0.45732	-0.092192	1.47772	1.37694	0.022525	0.726479	0.347143	0.115099	0.677651	-0.58565	-0.590668	-1.55931	-0.67268	0.246413	-1.0979	-0.709966	peptide deformylase [EC:3.5.1.88]	K01462	IPR000181;noIPR	7	7	7	28	28	28	29.517	0	12.878	178090000	38	MD17G1207300;MD13G1166000;MD13G1165900;MD17G1207400		+	0.157141	0.252745	2.5247	-0.478909
-0.633259	-0.774748	-0.209407	0.473559	0.854686	1.05536	0.127698	-1.60614	-1.03299	-0.912199	-1.48806	-1.20402	-1.08673	-1.22169	1.66234	0.406962	1.97159	0.575735	0.107538	1.23311	0.992879	0.688382	-0.157283	-0.520435	0.698095	-0.608168	0.506068	0.10111	photosystem II oxygen-evolving enhancer protein 1	K02716	noIPR	20	5	5	61.1	27.4	27.4	35.081	0	45.171	5386700000	170	MD02G1157800	+		2.18625	-0.624571	1.32994	-0.412761
0	0	-0.713689	0	0	1.59665	0.14716	0	0	0	0	0	0	0	-0.151601	-2.1135	0.917468	0	0	1.18038	-0.0278755	0	-0.277142	0.107493	-0.125094	-0.101355	-0.319616	-0.119286	omega-amidase [EC:3.5.1.3]	K13566	IPR003010	8	2	2	27.9	6.7	6.7	34.501	0	4.654	46887000	12	MD15G1052500;MD15G1052400	+		2.266	-1.09451	0.1796	0.210976
0	0	0	0	0	0.904194	0.150699	0	0	0	1.41297	0	-0.498991	0.15233	-2.08471	0	0	0	0	-0.683084	-0.461299	0.0997728	0.565486	1.17936	-0.10529	-0.59588	-0.193821	0.158271	L-iditol 2-dehydrogenase [EC:1.1.1.14]	K00008	IPR020843;noIPR	3	3	3	8.4	8.4	8.4	39.342	0	4.3918	67861000	18	MD01G1195200;MD01G1195100;MD07G1262100;MD07G1261900;MD01G1195300;MD01G1194700;MD00G1005700;MD00G1006200;MD01G1194600;MD01G1195500;MD07G1262300;MD01G1195400;MD01G1110100		+	0.213293	0.287558	2.14151	1.35158
1.13929	0.691986	0.14045	-0.19569	-0.418517	-0.448024	0.151582	1.04538	0.847655	1.89518	1.07227	1.3802	1.23972	1.24673	-1.32817	-0.463695	-1.25151	-0.451098	0.496898	0.11095	-0.481104	-0.890758	-0.390447	-0.214047	-0.816414	-1.46315	-1.72845	-0.917211	elongation factor 2	K03234	IPR005517	27	27	1	42	42	2	94.009	0	186.81	3082700000	382	MD05G1221000	+		2.16313	0.649654	0.552455	-0.258702
-1.09233	-1.21436	1.3967	1.30483	-0.239216	0.859507	0.169188	1.27454	-1.02591	0	-1.14485	0	-1.22269	-0.353152	-0.0628973	-0.451289	-0.328073	-1.02693	-1.0336	-1.10504	-0.667972	1.0956	0.731616	0.588739	0.553854	0.900099	1.24169	0.851933	Calcium-dependent lipid-binding (CaLB domain) family protein		IPR008973	5	5	5	20.2	20.2	20.2	31.062	0	19.316	268890000	72	MD01G1205900		+	0.974765	-1.16612	4.10498	0.606472
-0.868827	-0.760931	1.75012	1.64192	-0.111784	-0.584373	0.177687	-2.41692	0	0	-0.741387	0	-1.7032	-0.810251	0.241943	0.671801	0.539866	1.1124	-0.314165	-0.0894321	0.360402	0.318027	0.120584	-0.202344	0.631255	0.748625	0.0168175	0.272161	Protein of unknown function		noIPR	6	6	6	63.9	63.9	63.9	7.9596	0	26.133	369700000	47	MD09G1190500	+		2.07827	-2.09175	0.129179	-0.047521
-0.307886	-0.636905	-0.168707	-0.00326315	2.06097	0.127275	0.178581	0	0	0	-1.7804	0	-1.33114	-0.51859	1.37069	0.985578	1.03091	1.00022	-0.811379	0	0.596003	0.508262	0.17965	-0.840215	0.162237	-1.26083	-0.285063	-0.255993	26S proteasome non-ATPase regulatory subunit 9	K06693	IPR001478;noIPR	3	3	3	17.5	17.5	17.5	24.139	0	9.8803	93770000	22	MD02G1007700;MD09G1175000	+		2.40785	-1.88759	0.230766	-0.16393
-0.0692697	0.242235	1.63646	-1.47032	0.73578	0	0.179148	0	0	0	0	0	0	0	-1.36693	1.9119	0	-0.689261	0.32739	-0.32555	-0.0237418	-0.369841	-0.436507	0	0	0	-0.126073	-0.155403	AIG2-like (avirulence induced gene) family protein		IPR013024	4	4	3	36.6	36.6	30.1	20.639	0	8.2316	68697000	14	MD15G1103200	+		2.20215	-1.26563	0.695856	-0.557646
-0.305269	-1.68297	1.1922	0.317031	0.935533	0.661479	0.186334	0.77222	0.856619	-1.32917	-2.43437	-0.0561615	-1.81096	-0.66697	0.264935	0.318638	-0.344605	-0.142994	-0.259804	-1.14918	-0.218835	0.433188	1.01532	0.576529	0.451101	0.872357	0.848328	0.69947	photosystem II 13kDa protein	K08903	IPR005610	4	4	2	27.2	27.2	11.7	20.36	0	13.297	309430000	53	MD10G1176000		+	0.585	-0.283667	2.20194	0.305275
-1.15831	-0.610773	0.99035	-0.535273	1.66832	0.862245	0.20276	-0.0173264	0.628505	-0.952769	-2.36744	0.124053	-0.762439	-0.557903	1.49412	0.546394	0.786331	0.653499	0.532328	1.28583	0.883084	0.308223	-0.74294	-0.626951	-0.513298	-0.124859	-1.46782	-0.527941	HSP70-interacting protein 1		IPR006636	7	7	7	23.6	23.6	23.6	44.758	0	126.78	546080000	97	MD04G1080700		+	0.593481	-0.322856	2.96246	-0.598895
-0.950966	0.565626	-0.259253	0.747198	-0.00782658	1.21284	0.217936	0.850874	-1.62445	-1.17608	-0.598751	-1.98886	-0.262136	-0.799901	1.61486	0.800335	1.48606	0.970635	0.271115	1.07713	1.03669	-0.805584	-1.00023	-1.03243	-0.29098	0.0634267	0.337442	-0.454726	ferritin heavy chain [EC:1.16.3.2]	K00522	IPR008331	13	13	11	44.5	44.5	37.5	61.709	0	63.874	1893100000	279	MD07G1226500		+	1.07427	-0.496913	3.12326	-0.728116
0.75829	0.599526	0	0	0	0	0.226303	-1.43589	-0.72246	1.46567	-1.06119	0.473467	-1.62473	-0.484189	-0.0289254	0.981609	-0.892154	0.267654	1.22945	-0.0103134	0.257887	0	0	0	0	0	0	0	large subunit ribosomal protein L21e	K02889	noIPR	2	2	2	17.7	17.7	17.7	18.725	0	25.293	81453000	12	MD14G1052100;MD12G1053800		+	0.406451	0.453871	4.28489	-1.93633
-1.28367	-0.830693	1.28335	0.791004	1.35054	0.0989574	0.234915	1.66302	0.26338	-0.782294	-0.669045	-0.76373	-0.378251	-0.111153	1.25117	0.739597	0.17831	0.563015	0.817026	1.49166	0.84013	-0.881924	-1.25553	-1.21334	-0.434155	-1.53272	-0.465676	-0.963891	FASCICLIN-like arabinoogalactan 7		noIPR	4	4	4	21.5	21.5	21.5	26.738	0	18.252	221650000	43	MD09G1119100		+	0.240587	-0.18365	4.30638	-0.957355
1.01511	0.670393	0.0611202	0.0738659	-0.0409433	-0.361016	0.236422	-0.0048187	-0.366082	0.89164	1.94749	0.43453	2.3448	0.874593	-0.501755	-0.457236	-0.61189	-0.16207	0.924718	0.8487	0.0067445	-0.324413	-1.0046	-1.38565	-1.60403	-1.00023	-1.38763	-1.11776	light-harvesting complex II chlorophyll a/b binding protein 6	K08917	IPR022796	7	7	6	40.5	40.5	32.7	27.279	0	80.589	421930000	68	MD15G1411600		+	0.637298	0.710424	2.01117	-1.25182
0.688144	0.927537	0.166661	-0.7146	0.345849	0.0114389	0.237505	1.46991	1.43815	1.54111	0.924618	1.54602	0.412275	1.22201	-2.21858	-0.443922	-1.30374	0.157953	0.127523	-0.574014	-0.70913	-0.476349	-0.41602	-1.06318	-0.953655	-0.583853	-1.00928	-0.750389	O-palmitoleoyl-L-serine hydrolase [EC:3.1.1.98]	K19882	noIPR	9	9	5	24	24	15	53.585	0	31.925	1410500000	130	MD08G1205500;MD08G1205300	+		2.05048	0.395057	0.0364671	-0.0165564
0	0.737763	0.755944	0	0	-0.0436164	0.241682	-0.23442	0	0	0	0	0.350449	0.0193382	1.04719	0.105266	1.83161	0.351941	1.2676	0.156492	0.79335	-1.77855	-1.78619	-0.490405	-0.490405	-1.07312	-0.707559	-1.05437	serine carboxypeptidase 1 [EC:3.4.16.-]	K09646	IPR001563	5	5	5	15.6	15.6	15.6	50.569	0	19.243	74815000	28	MD11G1151400;MD03G1129600		+	0.29538	-0.352743	3.18129	-1.32526
0.06736	-0.53437	0.378514	-0.213594	0.796862	1.07355	0.261387	-2.19981	-0.746223	-1.98548	-0.200344	-2.22753	-0.378606	-1.28967	0.94897	0.62276	0.532609	1.13899	1.29705	0.984162	0.920757	0.428433	0.17002	0.312209	0.388743	-0.161838	-0.492432	0.107523	tubulin-folding cofactor B	K17262	noIPR	6	6	6	36.2	36.2	36.2	27.254	0	23.143	132700000	62	MD04G1012500	+	+	2.04833	-0.735477	2.73702	-0.385619
1.03403	0.550002	0.435565	-0.108025	-0.458969	0.15707	0.268279	0.82891	0.422057	1.8043	1.54232	1.46047	1.25786	1.21932	-1.10474	-0.590498	-1.14105	-0.726978	0.536152	0.099013	-0.488017	-0.284167	-0.811723	-0.930349	-0.871561	-1.31409	-1.7856	-0.999582	glucose-6-phosphate isomerase [EC:5.3.1.9]	K01810	IPR023096	17	17	2	40.7	40.7	5.3	62.53	0	51.34	784320000	125	MD15G1031400	+		2.01288	0.729161	0.768842	-0.392216
0.969474	0.059313	0.374774	-0.904797	1.24737	-0.0435264	0.283768	-1.23622	0.715281	0.785043	0.952411	0.289767	0.334972	0.306876	-0.379203	-0.0544944	0.850317	1.22907	0.625891	1.56779	0.639895	-1.78768	-1.47377	-1.24979	-1.13233	-0.227581	-1.51208	-1.23054	NAD(P)-linked oxidoreductase superfamily protein		IPR020471	9	7	7	37.4	29.9	29.9	38.412	0	29.799	211450000	47	MD12G1240400		+	0.01756	0.0117054	3.13598	-0.947508
1.44651	0.607931	-0.486522	-0.698866	0.734388	0.132389	0.289305	0.100949	1.0585	0.43573	2.11126	-0.840805	0.882711	0.624724	0.871009	-0.0504096	-0.164148	0.0228294	0.125245	0.607699	0.235371	-0.720438	-1.44079	-0.659502	-0.815341	-2.58118	-0.679155	-1.1494	GTP binding		IPR006073	14	14	14	38.8	38.8	38.8	44.442	0	50.107	428140000	96	MD05G1272300;MD10G1252400		+	0.271399	0.165044	2.32352	-0.681381
0	0	0	0	0.21298	1.55976	0.295457	1.64716	0	0	0.718339	-1.03707	-0.448929	0.146583	-1.22358	0.163838	-0.295202	-1.1792	0	-0.118099	-0.442041	0	0	0	0	0	0	0	FH interacting protein 1		noIPR	6	2	2	29.5	15.1	15.1	32.258	0	3.7555	126380000	15	MD08G1192100;MD01G1174600;MD11G1088600		+	0.837399	0.835747	3.07275	-2.44152
0.830329	1.26041	0.141951	0.0452376	-0.0866331	-0.36034	0.305159	0.161589	0.456504	2.65799	1.33843	0.894245	1.07322	1.097	-0.742975	-0.304482	-0.542422	-0.386365	0.281926	0.23256	-0.243626	-0.852712	-0.912288	-1.2097	-1.2766	-1.37374	-1.32613	-1.15853	arsenite-transporting ATPase [EC:3.6.3.16];elongation factor 1-gamma	K01551	IPR017933;IPR027417	17	17	5	44.8	44.8	18.8	47.45	0	97.795	1811400000	299	MD15G1438400;MD09G1001300		+	0.987892	0.357069	2.78471	-0.412564
1.16349	1.36439	-0.0821488	-0.0925945	-0.199998	-0.269998	0.313857	1.45631	0.419349	1.32729	1.67086	1.09269	1.05392	1.17007	-0.184345	-0.277429	-0.470733	-0.502373	0.0116894	-0.0384697	-0.24361	-0.618134	-1.23217	-1.52709	-1.08141	-1.67025	-1.31284	-1.24032	phosphoglucomutase [EC:5.4.2.2]	K01835	IPR005841	21	21	13	52.7	52.7	33.7	63.27	0	144.79	3137000000	345	MD16G1022300		+	1.39442	0.264374	3.35036	-0.307754
0.522224	1.06396	0.109709	-0.101293	0.429058	-0.116717	0.317824	1.06955	0.851809	1.60901	1.16558	1.20757	0.652703	1.0927	-1.34465	-0.814151	-1.89713	-0.262904	0.697399	-0.55817	-0.696601	0.309291	-0.463174	0.0618564	-0.86697	-1.39305	-1.9315	-0.713924	heat shock 70kDa protein 1/2/6/8	K03283	noIPR	26	24	6	53.8	51.2	15.1	71.215	0	323.31	13482000000	840	MD07G1196500;MD07G1196700;MD01G1127300;MD01G1130300;MD01G1129200;MD07G1196600;MD07G1197200	+		2.11435	0.146121	0.0117076	-0.00326697
0	1.16939	0	0.750239	-0.0643735	0.088291	0.323924	-0.0963525	0.337023	2.07574	0.69802	1.20938	-0.0504201	0.695565	0.520512	-0.00319224	-1.04342	-0.418602	1.25516	0.623488	0.155658	-0.799147	-0.706217	-1.59003	-1.0438	-1.75642	-1.15526	-1.17515	3-hydroxyisobutyryl-CoA hydrolase [EC:3.1.2.4]	K05605	noIPR	6	6	6	14.6	14.6	14.6	51.698	0	16.15	104740000	39	MD09G1149500		+	0.705837	0.345366	2.06971	-0.505534
1.30968	1.77425	-1.45439	-0.194253	0.254732	0.288702	0.329787	2.23465	0.745734	0.497126	0.162924	-0.497943	0.636329	0.629803	0.241373	-0.00469062	0.461161	0.19925	0.140926	-0.148402	0.14827	-0.340445	-1.63932	-1.49148	-0.8178	-0.66435	-1.69376	-1.10786	translation initiation factor 4A	K03257	IPR000629;noIPR	20	20	4	56.3	56.3	15.2	44.779	0	248.36	4653700000	407	MD15G1210800;MD02G1082700;MD15G1056500		+	0.203858	0.0696904	2.6936	-0.291783
-0.508773	1.06172	0.0529223	-0.191387	0.675162	0.917932	0.334596	-1.45075	-0.893716	0	1.49306	0.93247	1.0768	0.192977	0.539384	0.293221	1.11045	0.197997	1.17106	0.583705	0.649303	-1.34819	-1.4099	-1.16548	-0.665867	-1.02266	-1.44917	-1.17688	NAD(P)-binding Rossmann-fold superfamily protein		noIPR	5	5	3	17.5	17.5	10.3	36.275	0	15.316	255220000	55	MD08G1231400		+	0.431326	-0.544598	5.06005	-0.857255
1.04528	0.748102	0.558096	0.372223	-0.333802	-0.344789	0.340852	-0.29202	0.405216	1.51281	1.50873	1.73719	1.34934	1.03688	0.342487	-0.507378	-0.707929	-0.722882	0.267499	0.279614	-0.174765	-0.804335	-1.7713	-0.820722	-1.48762	-1.35654	-0.977269	-1.20296	GTP-binding protein SAR1 [EC:3.6.5.-]	K07953	IPR027417	7	7	1	48.2	48.2	6.7	22.036	0	16.898	259200000	47	MD03G1296300		+	0.932208	0.65708	2.43101	-0.970667
0.184071	-0.475621	0.814613	0.974243	0.360911	0.260796	0.353169	-0.647891	-0.771307	-2.87821	-1.5257	-1.48315	-0.954629	-1.37681	0.677135	1.03897	1.09787	0.649643	-0.708787	-0.306365	0.408078	0.372112	0.608839	0.712269	0.436281	0.779138	0.784775	0.615569	U6 snRNA-associated Sm-like protein LSm3	K12622	IPR010920	3	3	3	37.1	37.1	37.1	11.171	0	29.715	251180000	47	MD10G1024500;MD05G1024000;MD10G1024600	+		2.67884	-0.686639	0.27369	0.0823545
1.32104	1.01627	-0.0388292	-0.071582	0.131821	-0.126878	0.371974	-0.581073	0.12582	1.8519	1.26164	0.958914	1.04132	0.77642	-0.373792	0.0548212	-0.904956	0.202405	0.904825	0.873579	0.126147	-0.994982	-1.54202	-1.04907	-0.980516	-1.39232	-1.68834	-1.27454	NAD(P)-binding Rossmann-fold superfamily protein		IPR002347	12	12	2	42	42	5.6	35.448	0	80.578	1056400000	178	MD11G1064600		+	0.420989	0.148996	2.50525	-0.516004
0.708871	0.43687	0.665797	0.61029	0.0653922	-0.254733	0.372081	1.7626	1.03976	1.1381	0.912966	1.18773	0.680572	1.12029	-0.890508	-0.846792	-2.24641	-2.26306	-0.472118	-0.520913	-1.20663	-0.224003	-0.262303	-0.735856	-0.387089	-0.401338	0.296174	-0.285736	glyceraldehyde-3-phosphate dehydrogenase (NADP+) (phosphorylating) [EC:1.2.1.13]	K05298	IPR020831;noIPR	14	14	10	42.6	42.6	31.7	43.298	0	90.034	3274800000	281	MD06G1006500;MD00G1113600	+		2.20616	0.257695	1.3798	0.317172
-0.874538	-1.10304	1.564	0.483042	1.00903	1.22961	0.384684	0.535985	1.17313	0.322028	-1.26285	-0.279244	-2.08093	-0.265313	0.617498	0.875553	0.0220912	1.45608	0.701603	-0.339676	0.555525	-1.49187	-1.12426	-0.0401646	-0.489904	-0.559942	-0.343218	-0.674893	plasminogen activator inhibitor 1 RNA-binding protein	K13199	IPR019084	13	13	5	54.2	54.2	23.2	39.398	0	47.5	1183800000	182	MD02G1213500		+	0.445987	-0.198484	2.31257	-0.375722
0.181511	0.064151	0.359177	0.764133	0.361279	0.66237	0.39877	-1.87455	-1.23396	-1.63681	-0.740749	-0.908804	-2.58935	-1.49737	1.2085	0.793803	1.26686	0.631966	-0.150012	0.230804	0.663654	0.678681	0.282373	0.23745	0.698982	-0.0775066	0.789706	0.434948	HSP20-like chaperones superfamily protein		noIPR	5	5	4	33	33	28.8	20.843	0	43.837	743540000	107	MD11G1306100	+		3.27447	-1.51391	0.384645	-0.182603
0.0169696	1.17411	-0.121974	1.21822	0.179162	0	0.411081	0	0	0	0	0	0	0	0	0	-1.38876	0	0	0	-0.23146	0	-1.07773	0	0	0	0	-0.179622	allene oxide cyclase [EC:5.3.99.6]	K10525	noIPR	3	2	2	17.4	14.2	14.2	27.784	0	5.9679	62104000	13	MD16G1047500	+		3.20245	-2.14674	0.0388667	0.0708869
0.897891	1.01102	0.658917	0.384545	-0.265162	-0.145424	0.423631	0.337616	0.338097	1.49512	1.64198	1.47172	1.4725	1.12617	-0.723038	-0.512102	-0.570609	-0.810269	0.369856	0.145486	-0.350113	-0.972278	-0.885812	-1.59589	-1.07805	-1.54032	-1.12579	-1.19969	phospholipase D1/2 [EC:3.1.4.4]	K01115	IPR015679;noIPR	28	28	11	51.4	51.4	22.3	91.275	0	160.76	1588200000	257	MD17G1209200;MD02G1030700;MD15G1172300;MD15G1125000		+	1.21443	0.568157	2.20676	-0.687067
-0.980711	-0.168844	1.35657	1.9467	0.835181	-0.398883	0.431669	1.05548	-0.18479	-2.32009	-0.31954	-1.79241	-0.710835	-0.712031	0.737559	0.761905	1.42402	-0.171514	0.570824	0.468609	0.6319	-0.268885	-0.368595	-0.804611	0.149301	-0.750051	-0.0663906	-0.351539	Clathrin light chain protein		noIPR	10	10	10	27.8	27.8	27.8	35.337	0	67.443	2320400000	227	MD05G1316400;MD10G1296900;MD17G1243100;MD09G1251000		+	0.916509	-0.33009	2.37028	-0.283836
1.03672	1.08353	0.839879	0.92718	-0.51989	-0.736261	0.438526	0.0212694	0.123425	1.63864	0.495138	1.40889	0.746799	0.739027	0.10164	0.328772	-0.574593	-0.492773	0.546574	0.631282	0.0901503	-0.242611	-0.875676	-1.72379	-1.3038	-1.80897	-1.65137	-1.2677	small subunit ribosomal protein S3Ae	K02984	IPR001593	8	8	1	42.9	42.9	3.5	29.43	0	42.841	433610000	74	MD13G1198000		+	0.295478	0.251497	2.68735	-1.13643
1.34369	0.176252	-0.220125	1.13053	-0.331081	0.53484	0.439018	1.96675	0.196325	0.471314	-1.48129	0.158571	-0.925729	0.0643235	-0.196945	0.285477	0.299033	1.30322	1.47006	0.347515	0.584727	-0.386124	-1.28145	-1.15099	-0.77675	-1.57902	-1.35407	-1.08807	adenylyl cyclase-associated protein	K17261	IPR006599	15	6	6	42.4	22.5	22.5	51.135	0	19.783	202650000	59	MD10G1076900		+	0.279043	-0.0821365	3.211	-0.366691
1.45265	0.0425056	-0.688837	0.533002	1.26127	0.0891882	0.448296	-1.46154	-0.0473206	-1.28185	-1.64201	-0.347023	-0.544699	-0.887407	1.18122	1.30752	0.947854	1.42397	0.498101	1.06191	1.0701	-0.342452	-0.382386	-0.733475	-0.149124	-1.80774	-0.370746	-0.630987	aldose 1-epimerase [EC:5.1.3.3]	K01785	IPR008183	11	11	11	42.5	42.5	42.5	36.978	0	46.587	1513000000	192	MD06G1227800;MD14G1236900		+	1.95687	-0.286513	3.44272	-0.364889
0.876723	0.241378	0.0881776	-0.139641	0.593794	1.04005	0.45008	1.04072	0.417421	0.387575	-0.365854	-1.85428	-0.354522	-0.12149	0.54003	1.52028	0.837076	1.5631	0.400207	0.356492	0.869531	-0.580521	-1.46909	-1.78923	-0.839642	-1.35454	-1.1557	-1.19812	cinnamyl-alcohol dehydrogenase [EC:1.1.1.195]	K00083	IPR020843;noIPR	12	12	6	46.5	46.5	26.7	46.931	0	48.522	677920000	124	MD05G1089900;MD10G1097200;MD05G1089800		+	0.611029	-0.188661	4.43857	-0.682479
2.22823	0.87504	-0.249357	-0.709792	0.110656	0.500044	0.459137	1.1937	0.85548	0.972171	-0.323285	1.74802	0.489977	0.822677	-0.71986	0.24976	-0.476143	0.0327392	0.593777	-0.357562	-0.112881	-1.43889	-0.932957	-0.999872	-0.904228	-1.09993	-1.63773	-1.16893	NAD(P)-binding Rossmann-fold superfamily protein		noIPR	14	14	7	47.2	47.2	25.6	43.971	0	184.1	4287200000	482	MD15G1073300		+	0.307516	0.0964944	2.72555	-0.280308
1.7407	1.57687	-1.08326	0.174717	-0.355112	0.755621	0.468256	-0.796195	0.745932	1.1251	0.961977	1.00159	0.317499	0.559317	0.300189	-0.282288	0.664885	-0.400135	0.963803	-0.0508996	0.199259	-0.974039	-1.27072	-1.6723	-1.01007	-1.37695	-1.05692	-1.22683	Rab GDP dissociation inhibitor	K17255	noIPR	15	15	9	43.2	43.2	24.3	49.897	0	62.516	1008100000	186	MD15G1141900;MD02G1000900;MD15G1313100;MD11G1202900;MD04G1207800		+	0.0606288	0.0371962	3.24139	-0.582525
0.115827	1.23802	-1.27435	1.65192	0.583932	0.615609	0.488493	1.76079	1.30092	0.487191	-0.11439	0.931939	-0.265924	0.683421	-0.586857	-0.105432	0.48578	0.135647	0.395689	-0.400733	-0.012651	-0.234	-1.79853	-1.12045	-1.53427	-1.12567	-1.14265	-1.15926	T-complex protein 1 subunit alpha	K09493	IPR012715	13	13	3	27.7	27.7	6.9	61.506	0	38.672	344490000	107	MD06G1047900		+	0.142556	0.0571938	2.63768	-0.336431
-1.52774	-0.49501	1.56669	1.70558	1.24644	0.484043	0.496667	0.335635	-0.0393893	-1.33427	-0.179622	-2.28714	-1.43899	-0.823963	0.406957	0.469053	1.42452	0.81094	0.516908	0.183359	0.635289	-0.0736678	-0.328216	-0.483185	-0.401682	-0.246302	-0.314911	-0.307994	ABI3-interacting protein 3		IPR002777	8	8	3	73.8	73.8	24.6	14.593	0	44.358	818130000	159	MD04G1225700		+	1.10814	-0.527464	2.63347	-0.376751
0.769146	1.00795	0.0175155	0.758616	1.26711	-0.785092	0.505874	-1.04232	0.141515	-0.385759	-1.01196	-0.889605	-0.976826	-0.694159	0.643359	0.387067	1.28701	0.143727	1.22851	1.86535	0.925837	-0.566785	-0.862004	-1.46066	0.976971	-1.38056	-1.13227	-0.737551	FASCICLIN-like arabinogalactan protein 8		noIPR	7	7	7	27.5	27.5	27.5	43.118	0	21.577	220120000	36	MD02G1201100		+	1.98488	-0.436697	2.29233	-0.605313
0.695439	0.628006	0.896723	0.456242	0.175085	0.199641	0.508523	0.528164	0.354238	1.81555	1.36096	1.39093	1.0352	1.08084	-0.593552	-0.700573	-0.771516	-0.575385	0.475674	0.252968	-0.318731	-0.711311	-0.880151	-1.60341	-1.38952	-1.61726	-1.42214	-1.27063	hydroperoxide lyase [EC:4.1.2.-]	K10528	noIPR	18	18	10	45.6	45.6	23.8	54.918	0	91.998	1155800000	191	MD17G1100800		+	1.23825	0.55198	2.19385	-0.918076
0	0	1.61616	0.509113	0.983971	-0.013933	0.515885	0	0	0	-0.742984	0	-2.00684	-0.458304	0.848209	0.567125	0.832053	0.441229	-2.05254	-1.23681	-0.100122	0.347932	-0.742269	0.410441	0.210954	0.12577	-0.0975914	0.0425394	methyl-CPG-binding domain 11		noIPR	9	8	8	51.1	48.6	48.6	30.647	0	30.707	86008000	35	MD00G1123000	+		2.11665	-1.22572	0.0982443	0.0875432
0.0867466	-0.260378	1.32846	0.56741	0.872483	0.584436	0.52986	-0.79977	-0.471826	-1.46659	-2.67343	-0.982786	-1.81055	-1.36749	0.453199	0.742563	0.733591	0.824323	0	-0.669078	0.347433	0.200765	0.0721309	0.898869	0.511838	0.664185	0.593401	0.490198	calmodulin	K02183	IPR011992	9	4	1	51.7	30.2	11.4	16.925	0	61.061	382360000	53	MD06G1234300	+		2.98555	-1.56584	0.462532	0.747488
1.03165	1.08341	0.751568	0.365652	0.0878954	-0.136894	0.530547	0.838565	0.8655	1.41221	0.782607	1.61585	0.80586	1.05343	-0.921441	-0.123516	-0.249612	-0.486408	0.467081	-0.0100828	-0.220663	-1.35643	-1.29037	-1.57973	-1.03026	-1.49137	-1.43173	-1.36332	pectin methylesterase PCR fragment F		IPR000070	8	8	8	17.1	17.1	17.1	66.834	0	33.037	314040000	44	MD07G1289200;MD01G1220700		+	1.15908	0.461845	2.98645	-1.00926
1.00384	0.177762	0.792553	1.04101	0	0.17385	0.531502	0	0	0	-1.23777	0	-0.67663	-0.319067	0	0	-1.0776	0.0386632	-1.29841	-0.655111	-0.498743	1.71785	0	0	0	0	0	0.286308	GDP-D-mannose 3', 5'-epimerase [EC:5.1.3.18 5.1.3.-]	K10046	noIPR	11	2	2	26.6	8.1	8.1	51.977	0	27.14	55560000	17	MD04G1224100	+		3.04267	-1.02599	0.17791	-0.223502
0.0237611	-0.486494	1.16756	0.116575	1.11433	1.26559	0.533554	-1.05158	-1.42193	-2.49019	-0.2158	-2.01309	-0.960219	-1.3588	0.960754	0.621798	1.35841	0.636168	0.00378449	0.555195	0.689352	0.311633	-0.268483	0.17706	0.160222	0.173266	0.261672	0.135895	plant UBX domain-containing protein 3		IPR001012	10	9	9	50.2	46.8	46.8	32.081	0	76.514	377860000	70	MD05G1352600;MD10G1326800	+		2.74714	-1.13756	1.53512	-0.332703
-0.295452	0.321476	0.722414	1.55078	0.200658	0.785937	0.547635	-1.19578	-1.57985	-1.26243	0.251631	-2.6962	-0.747607	-1.20504	0.877339	0.497493	1.18869	0.453375	-1.31794	-0.243968	0.242498	0.509361	0.246264	0.488528	0.811342	0.0299718	0.403959	0.414904	cold-regulated 47		noIPR	24	24	17	67.5	67.5	56	31.802	0	314.58	76386000000	1372	MD08G1004500	+		2.2817	-1.24955	0.174089	0.122915
1.02862	0.74494	0.586287	0.470263	0.492126	-0.0121921	0.551674	0.0535824	0.134363	1.54732	1.61728	1.50372	1.34047	1.03279	-0.643798	-0.58803	-0.548207	-0.819362	0.299052	0.149163	-0.35853	-0.637889	-1.43338	-0.952588	-1.53078	-1.32204	-1.47893	-1.22593	light-harvesting complex II chlorophyll a/b binding protein 4	K08915	IPR022796	10	8	3	45.1	41.6	21.7	31.128	0	48.832	783240000	93	MD04G1151300		+	0.724599	0.425815	2.29734	-0.767701
-0.935073	0.431961	0.196963	1.62036	1.32299	0.675575	0.552129	-0.974699	-0.292971	-0.778341	-0.118496	-1.92151	-1.36277	-0.908131	1.63419	1.70572	0.056085	0.622547	0.65214	0.719783	0.898411	0.156485	-0.286761	-0.886773	-0.251027	-1.09267	-0.893713	-0.54241	Polyketide cyclase/dehydrase and lipid transport superfamily protein		IPR024948	14	10	9	78	61.6	57.2	17.784	0	156.74	11508000000	398	MD16G1026000		+	1.95868	-0.477179	2.78296	-0.470826
1.44747	1.41957	1.1541	0.698877	-0.311403	-1.07534	0.555546	0.724982	0.448017	1.60216	0.355018	1.27327	0.441591	0.807506	-0.102887	-0.0148078	-1.1137	-0.275433	0.362062	-0.0774054	-0.203695	-0.755649	-0.650356	-0.886346	-1.32018	-1.62647	-1.71714	-1.15936	small subunit ribosomal protein S3e	K02985	IPR004087;noIPR	11	11	1	58.4	58.4	9.2	26.338	0	228.19	955390000	146	MD08G1070300;MD10G1087800		+	0.215732	0.136264	2.22174	-0.516832
1.44715	1.28962	1.62114	0.0810994	0.612985	-1.66994	0.563676	-2.03597	-0.479637	0.879276	-0.352636	0.524049	0.390906	-0.179002	0.590321	0.290948	0.0237679	1.50908	0.363047	-0.16812	0.434841	-0.094453	-0.823723	-0.982701	-1.21202	-0.654517	-1.14967	-0.819514	translation initiation factor 4A	K03257	IPR000629	20	6	1	54.8	17.8	2.3	44.85	0	17.753	449730000	73	MD17G1172700		+	0.539115	-0.248439	2.67891	-0.419604
1.08785	0.976719	0.0395186	0.517072	0.708109	0.0995577	0.571471	-1.29798	0.196376	1.42838	1.96444	1.13534	1.26971	0.782711	-0.640058	-0.532292	-0.552009	-0.308346	0.386029	0.384759	-0.210319	-0.981335	-0.829077	-1.02782	-1.32905	-1.52351	-1.17238	-1.14386	light-harvesting complex II chlorophyll a/b binding protein 5	K08916	IPR022796	12	12	12	53.1	53.1	53.1	30.969	0	157.65	2947500000	274	MD05G1000500;MD00G1161400;MD00G1103100		+	0.15966	0.134194	2.50893	-0.593055
0.304327	0.993441	0.585139	-0.575301	0.63082	1.53432	0.578791	0.742397	-1.21187	-2.17803	-0.54741	-2.53476	-0.350752	-1.0134	1.07655	1.19762	-0.139176	0.846732	0.624973	0.603816	0.701753	-0.57562	-0.227624	-0.587855	0.0355602	-0.262283	0.0149723	-0.267142	Adenine nucleotide alpha hydrolases-like superfamily protein		noIPR	8	8	8	35	35	35	31.539	0	35.258	654990000	138	MD05G1329100;MD10G1306000		+	1.61201	-0.448276	2.59624	-0.272788
0.137643	0.381771	0.387365	1.4627	1.01661	0.156054	0.590357	-1.20745	-0.857364	-1.89105	-1.64634	-1.23985	-0.508157	-1.22504	1.14293	0.625563	1.21927	0.875178	-1.8053	-0.107635	0.325001	0.965825	0.308681	-0.399672	0.437792	-0.208874	0.754294	0.309674	plastocyanin 1		IPR008972	3	3	2	39.2	39.2	28.3	16.839	0	124.13	5214800000	234	MD08G1007200	+		3.90849	-1.23186	0.0100392	-0.0104005
-0.297182	0.521335	-0.207441	0.844279	1.63441	1.06978	0.594197	1.27765	0.798314	-0.869224	-0.30757	-0.721782	-0.941441	-0.127342	0.265384	1.23227	1.05811	1.03948	0.998848	-0.285409	0.718114	-1.09363	-0.853429	-1.24423	-1.12163	-1.27375	-1.52317	-1.18497	aminoacylase [EC:3.5.1.14]	K14677	IPR001261	19	19	13	63	63	46.8	49.522	0	69.976	674150000	128	MD10G1142800		+	0.758917	-0.30007	3.60378	-0.791445
0.500279	1.10767	0.958201	0.0513996	1.3604	-0.33405	0.607317	-1.38585	-0.552581	-0.405499	-0.9404	-2.18506	-0.882408	-1.05863	-1.11707	0.684027	-0.483713	0.159182	0.731488	-1.36393	-0.231669	0.678265	1.15875	1.22168	0.18156	1.36303	-0.505373	0.682985	Translation elongation factor EF1B/ribosomal protein S6 family protein		IPR014717	12	6	6	53.1	29	29	26.3	0	106.37	1005900000	176	MD02G1316000	+		2.89177	-0.313798	1.08195	0.172284
-0.375928	0.01074	1.48769	1.05047	0.975405	0.508489	0.609478	-0.106432	-1.47493	-2.03297	-0.937461	-1.82751	-1.40698	-1.29771	0.279211	1.06071	0.892694	1.66093	0.280165	0.364691	0.7564	-0.569133	-0.359938	0.374542	-0.344598	0.319829	0.170325	-0.0681622	L-ascorbate peroxidase [EC:1.11.1.11]	K00434	IPR002016	13	13	13	45.9	45.9	45.9	37.887	0	251.79	3182400000	334	MD15G1373900	+		3.10244	-0.773967	1.79288	-0.334619
1.02601	0.901092	0.487087	0.873306	-0.0403121	0.428131	0.612552	0.112113	0.457472	1.07413	1.10582	1.32137	0.853672	0.820763	-0.359268	0.328421	-1.27295	-0.481836	0.738264	0.448917	-0.099742	-0.732243	-0.793532	-1.31988	-1.31156	-1.81248	-2.03174	-1.33357	small subunit ribosomal protein S18e	K02964	IPR001892	6	6	1	46.7	46.7	13.2	17.579	0	41.395	975520000	93	MD16G1193800;MD13G1192900		+	0.377607	0.199119	2.0456	-1.17995
1.4728	1.12252	0.0670968	-0.328591	0.64611	0.746727	0.62111	0.588028	1.06591	1.48462	0.443596	1.83556	0.499727	0.98624	-0.837112	-0.135792	-0.996796	-0.283775	0.027597	-0.392309	-0.436364	-0.98085	-0.844137	-0.764768	-1.56538	-1.11692	-1.75387	-1.17099	6-phosphogluconate dehydrogenase family protein		IPR013328	11	11	1	42.5	42.5	2.9	36.336	0	48.128	516720000	126	MD02G1066000		+	0.476736	0.141367	2.0001	-0.284423
0	0.554488	-0.0220767	1.67057	0.731139	0.84184	0.629327	0	0	0	-1.4788	0	-0.753418	-0.372036	0.291018	0	-0.362376	-1.73427	-0.079008	-0.804524	-0.448193	0.79154	1.58291	-1.44907	-0.273679	-0.299762	0.79348	0.190903	chaperonin-60alpha		IPR002423	26	4	3	58.1	11.5	9.4	61.905	0	14.947	143780000	24	MD03G1124000	+		2.41287	-1.74785	0.786216	0.796809
0.350677	0.400057	0.700711	1.3527	1.07194	-0.0779678	0.63302	0	0	0	-1.64333	0	-1.4637	-0.517838	-0.139947	1.56214	0	0.640635	-0.348066	0	0.285794	0	-0.251295	-0.971333	0	-1.18322	0	-0.400975	primary-amine oxidase [EC:1.4.3.21]	K00276	IPR015798	6	6	6	9.1	9.1	9.1	81.42	0	10.015	97505000	19	MD02G1257400;MD06G1075500	+		4.23522	-1.58108	0.572631	-0.715227
1.00531	0.826676	0.957621	0.798259	0.377866	-0.131054	0.639113	0.350386	-0.147047	0.999616	1.60049	0.733945	1.31025	0.80794	0.0107044	-0.596347	-0.186731	-0.614152	0.588619	0.21428	-0.0972711	-0.820859	-0.690309	-1.40629	-1.21437	-1.97198	-1.99488	-1.34978	light-harvesting complex II chlorophyll a/b binding protein 4	K08915	IPR022796	11	11	9	48.1	48.1	44.5	31.204	0	121.39	838270000	149	MD01G1132800;MD07G1220500		+	0.217046	0.124718	2.72571	-0.925265
0.587967	1.01954	0.908261	0.693142	1.2749	-0.608039	0.645962	-0.580193	-0.676175	-1.11093	1.66921	0.619007	1.63948	0.260067	0.829438	0.617127	0.503913	0.0781279	-0.362796	-0.563123	0.183781	-1.09821	-0.821542	-1.41198	-0.97929	-1.93126	-0.296584	-1.08981	reticulon-1	K20721	noIPR	5	5	3	22.7	22.7	14.2	29.145	0	19.092	462810000	62	MD01G1072500		+	0.286968	-0.222325	2.57188	-0.73375
0.314252	1.23762	-0.0878396	1.50282	0.61333	0.348028	0.654702	-1.39356	1.23045	-0.234961	1.50431	0.0750224	1.01952	0.366797	0.19289	-0.438695	0.122732	-0.544403	0.760765	0.689839	0.130521	-0.264463	-0.840202	-2.17461	-1.06861	-1.64037	-0.923862	-1.15202	Serine protease inhibitor (SERPIN) family protein		IPR023795;noIPR	21	21	11	75.1	75.1	46.2	42.333	0	256.13	5265100000	487	MD08G1041500;MD08G1041600;MD14G1097300		+	0.229857	-0.0507587	2.31691	-0.226117
1.57732	1.13813	0.00236323	0.423132	0.391142	0.414416	0.657751	0.524545	-2.06261	0.271576	1.08871	1.26688	1.43632	0.420904	0.326383	-0.713921	0.0293225	-0.160907	0.28631	0.336071	0.0172097	-0.675385	-1.80032	-0.63422	-0.794706	-1.08873	-1.58182	-1.09586	amidase [EC:3.5.1.4]	K01426	noIPR	11	11	2	35.3	35.3	6.3	45.406	0	31.995	287240000	59	MD12G1220900;MD00G1192500;MD00G1147100		+	0.157877	-0.171237	2.74571	-0.804737
1.92949	0.472551	0.315427	0.357054	0.335862	0.583144	0.665588	0.346676	0.0761772	0.711044	0.275208	1.11468	1.65274	0.696088	-0.381641	0.224981	0.150377	0.0909168	0.41528	0.0605322	0.0934077	-1.44635	-1.57063	-1.83632	-0.924045	-1.74494	-1.2082	-1.45508	tubulin alpha	K07374	IPR008280	14	14	1	43.8	43.8	3.3	49.526	0	135.29	5165400000	347	MD05G1106800;MD10G1111800		+	0.0301672	0.00706832	5.10146	-0.358878
0.350126	0.370639	0.842292	1.32144	1.5339	-0.416735	0.666944	0	0	0	-1.81949	0	-1.63942	-0.576485	0.020905	1.59349	0.0317873	0.660415	-1.48336	-1.25255	-0.0715521	-0.530989	0.499776	0.452489	-0.219402	0.141715	-0.457015	-0.0189043	S-phase kinase-associated protein 1	K03094	IPR011333	7	7	2	64.7	64.7	25	17.777	0	57.094	610330000	73	MD15G1008400	+		2.32994	-3.17953	0.0359687	0.0260868
0.997232	0.930207	0.171306	0.680033	0.848294	0.394616	0.670281	0.810859	0.828477	0.974545	0.935596	0.558795	0.708827	0.80285	-0.271494	-0.236773	-0.0733841	0.432953	0.44543	0.365087	0.110303	-1.5553	-1.54924	-1.61207	-1.37983	-1.80012	-1.60404	-1.58343	villin 2		noIPR	29	29	10	40	40	14.3	105.95	0	270.19	2320500000	450	MD12G1074400		+	0.40179	0.0450929	4.80638	-0.576122
0.150099	0.231893	-0.0839222	0.719413	1.00746	2.00455	0.671582	0.728792	1.54392	0.486546	-0.835514	0.903379	-0.25322	0.428984	-0.853051	0.593554	0.401604	0.512821	0.241899	-0.0388696	0.142993	-0.453775	-1.36078	-0.565266	-1.46861	-1.88132	-1.7316	-1.24356	glucose-6-phosphate 1-epimerase [EC:5.1.3.15]	K01792	IPR008183	8	8	3	31	31	14.7	38.311	0	31.718	266220000	72	MD16G1253800		+	0.211021	-0.0693677	2.74208	-0.396467
0.0369116	-0.338972	0.81144	0.937167	1.05652	1.64824	0.691884	0	0	0	0	0	0	0	-0.0799599	-0.522756	-1.02602	-1.25946	0	-1.26312	-0.691886	0	0	0	0	0	0	0	Protein of unknown function		noIPR	5	5	5	37	37	37	17.121	0	21.561	68014000	24	MD14G1014200	+	+	3.84112	-3.15027	2.44727	-1.36529
1.12427	1.37387	0.345472	-0.23401	-0.00841618	1.57811	0.696549	0	0	0	0	0	-0.560476	-0.0934127	-2.13106	0.53535	0	-0.651187	0.235125	-1.8246	-0.639395	0.126967	0	0.214433	0.223961	-0.347807	0	0.036259	IMP dehydrogenase [EC:1.1.1.205]	K00088	IPR015875	7	2	0	15.8	4.4	0	61.673	0	5.2621	257600000	34	MD05G1237000	+		2.44455	-2.38961	0.192446	-0.486712
-0.100277	-0.529091	1.20272	1.2977	1.3524	1.04067	0.710687	0.791821	-0.187566	-0.852844	-0.134309	-2.26517	-1.12012	-0.628031	0.602942	0.601387	1.04339	0.996754	0.846856	0.638637	0.788328	-0.901714	-1.30878	-0.548422	-0.597916	-0.860647	-1.00841	-0.870982	Protein of unknown function		noIPR	23	23	23	84.2	84.2	84.2	49.846	0	323.31	12024000000	829	MD09G1054700;MD17G1052800		+	1.47187	-0.745113	6.09251	-0.923551
0.303119	0.0468157	0.820203	-0.341398	1.9267	1.56974	0.720863	0.538817	1.1221	-1.26012	-2.43293	-0.506696	-1.09088	-0.604951	0.349592	-0.137983	0.0478432	1.06962	0.998578	0.360908	0.448093	-1.2793	-0.579157	-0.177062	-0.498742	-0.877047	0.0272725	-0.564006	glutathione S-transferase [EC:2.5.1.18]	K00799	IPR017933;noIPR	6	6	4	41.6	41.6	25.2	24.716	0	25.769	566470000	135	MD17G1133600;MD09G1147000;MD09G1147100;MD17G1134200		+	1.16578	-0.351954	2.33952	-0.268674
0.420416	0.770093	0.60267	0.967808	0.728188	0.843319	0.722082	-0.0975023	-0.37559	-1.3284	-2.0852	-0.495702	-2.63484	-1.16954	1.52196	1.09125	0.86732	0.871974	0.106022	0.216527	0.779176	-0.357901	-0.606516	-0.410796	0.195908	-0.658166	-0.152851	-0.33172	plasma-membrane associated cation-binding protein 1		IPR008469	18	18	9	65.9	65.9	44.5	23.452	0	296.51	15712000000	748	MD05G1242300	+	+	2.24218	-0.652708	2.63941	-0.383318
0.166367	-0.104674	1.49188	1.22745	0.481552	1.08265	0.724204	-0.0446817	-0.0649757	-0.373675	-2.01287	-1.6898	-2.22997	-1.06933	0.673694	0.813328	0.897627	0.582965	-0.966141	-1.09339	0.151347	-0.113248	-0.301636	0.0255007	0.63178	-0.0309741	0.951249	0.193779	plasminogen activator inhibitor 1 RNA-binding protein	K13199	IPR019084	12	10	3	45.4	38.7	13.9	38.521	0	69.092	842920000	143	MD04G1050100	+		2.2321	-0.83828	0.0347104	0.019832
0.135273	0.213295	0.936529	0.926049	1.035	1.10214	0.724714	1.46312	0.595826	0.0677425	-1.12329	0.0812701	-1.7032	-0.103089	0.67987	0.732831	-0.03534	0.311093	0.914533	1.00331	0.60105	-1.64127	-0.850821	-1.08344	-1.26662	-1.23887	-1.25502	-1.22267	FASCICLIN-like arabinogalactan 2		noIPR	11	11	11	33	33	33	48.072	0	67.943	2094100000	223	MD09G1127000;MD17G1117400		+	0.833357	-0.280239	5.1373	-0.617392
-0.218012	1.63514	-0.549837	1.47296	1.636	0.390651	0.727817	1.21369	0.117015	-0.515326	-2.34301	-0.259228	-1.8774	-0.61071	0.282652	0.449215	0.294269	1.03871	-0.297668	0.456726	0.370651	0.356896	-0.481677	-0.729493	-0.509539	-0.664633	-0.898098	-0.487757	omega-amidase [EC:3.5.1.3]	K13566	IPR003010	8	8	2	23	23	5.9	42.492	0	65.178	569900000	132	MD08G1069600		+	1.1213	-0.361307	2.18202	-0.231709
0.184846	-0.246939	0.792953	1.92846	0.484746	1.32174	0.744301	-0.722504	0.273248	-0.1852	-2.70802	-0.460449	-1.31251	-0.852572	0.676572	1.23247	0.661671	1.2558	-0.0141282	0.429495	0.70698	-0.724602	-0.739625	-0.455724	-0.652743	-0.139455	-0.880103	-0.598709	translation initiation factor 3 subunit J	K03245	IPR013906	9	9	5	41.9	41.9	24.7	25.574	0	52.946	406860000	89	MD16G1279500		+	1.82161	-0.599501	3.33029	-0.490184
0.363263	0.542878	2.03475	0.017569	1.67901	-0.16616	0.745218	-0.123239	-0.29944	-1.32592	-2.35445	-1.24453	-1.83944	-1.19784	0.0730146	0.442997	1.12746	0.829636	0.342714	-0.274408	0.423569	0.723382	0.0511135	-0.577412	0.103462	-0.151334	0.0250889	0.0290501	enoyl-[acyl-carrier protein] reductase I [EC:1.3.1.9 1.3.1.10]	K00208	IPR002347	8	8	2	33.3	33.3	10.1	42.052	0	97.44	2193900000	201	MD03G1016800	+		2.46166	-0.433202	0.760142	-0.0879577
0.531477	0.042639	0.839567	1.34	1.07512	0.659175	0.747996	-2.21987	-0.517861	-1.68669	-2.15687	-0.517362	-0.626745	-1.28757	0.548474	0.735937	0.76333	0.797504	-1.02957	-0.63702	0.196442	0.985832	0.165783	-0.368683	0.488041	0.219725	0.568066	0.343127	plastocyanin 1		IPR008972	3	2	2	39.2	28.3	28.3	16.771	0	84.85	5090100000	212	MD15G1006300	+		3.09159	-1.61154	0.148887	0.116129
0.551185	0.886984	0.711451	0.571771	2.00633	-0.21289	0.752472	0	-0.886199	-1.2659	-1.16746	0.241485	-0.96311	-0.673531	0.140948	0.523434	1.48434	0.70937	0.220815	1.2473	0.721035	-0.619507	-2.02124	-0.987213	-0.875876	-0.600458	0.30445	-0.799974	peroxidase [EC:1.11.1.7]	K00430	IPR002016;IPR019794	6	5	4	24.5	22.3	19.4	34.241	0	30.23	287810000	58	MD01G1162700;MD07G1230700;MD03G1012800;MD07G1230900;MD03G1059000;MD03G1058900		+	1.55476	-1.48652	2.52727	-0.991437
1.10103	-0.155739	1.08631	1.41232	1.07458	0	0.753084	0	0	0	-1.63568	0	-0.744177	-0.396643	0	0	0	0	0	0	0	-0.412854	-0.426008	-0.713577	0	-0.586208	0	-0.356441	chaperonin-60alpha		IPR027409	10	2	2	32	3.8	3.8	39.038	0	6.116	43341000	16	MD07G1091100	+		3.041	-1.82585	1.42655	0.918677
0.850799	0.499204	1.32272	1.06541	0.497348	0.329555	0.760839	-0.0990471	-0.294474	-1.95097	-2.28183	-0.207299	-1.45429	-1.04799	0.801152	1.87311	0.206341	0.802665	-1.18155	-0.968612	0.255518	-0.19176	0.188583	0.424061	0.144791	-0.146082	-0.22981	0.0316305	Pleckstrin homology (PH) domain superfamily protein		noIPR	11	11	3	63.2	63.2	22.4	24.616	0	258.25	1957100000	137	MD03G1065200	+		2.35774	-0.932727	0.178196	-0.115448
1.49178	1.10297	1.21924	0.453957	0.931725	-0.627967	0.761951	0	0	0	-1.58397	0	-1.20128	-0.464208	0.528582	0.257727	-0.0295607	0	-0.623282	0.392393	0.0876432	0	0	0	-1.36636	0	-0.945959	-0.385387	PREDICTED: glycine-rich cell wall structural protein-like		noIPR	4	4	4	23.6	23.6	23.6	29.741	0	8.7446	57504000	21	MD13G1153100	+	+	3.40199	-1.82979	2.21212	-1.1867
0.0718155	-0.101967	1.43147	0.88051	1.39853	0.94336	0.77062	-0.00243585	-0.272925	-2.44915	-1.68963	-1.13992	-1.41028	-1.16072	0.820203	0.855919	0.192937	1.10881	-0.482943	-1.25731	0.206269	0.253021	0.0251024	0.207631	-0.130065	0.696316	0.0510042	0.183835	Glutaredoxin family protein		IPR011899	4	4	4	38.3	38.3	38.3	15.342	0	72.629	782870000	94	MD16G1241300	+		2.663	-0.893708	0.0193714	-0.0103811
0.217682	1.10152	1.28152	1.05567	0.269887	0.699632	0.770985	-0.351355	1.05348	-0.308735	-2.00126	-0.614704	-2.51085	-0.788904	0.732958	0.60104	1.3175	0.617371	0.664985	0.128356	0.677035	-0.882156	-0.372764	-0.876329	-0.582193	-0.881229	-0.36004	-0.659119	NmrA-like negative transcriptional regulator family protein		noIPR	16	16	5	64.7	64.7	22.7	37.837	0	77.715	4057100000	314	MD10G1073500		+	1.52329	-0.317558	4.20218	-0.27201
0.176165	0.360023	0.649768	1.28391	1.377	0.781879	0.771458	1.50691	0.348148	-0.913463	-1.60718	-1.46844	-1.8468	-0.663471	0.183206	0.84101	0.719755	0.963397	0.512546	0.345088	0.594167	-0.117738	-0.0130143	-1.17417	-0.87745	-1.22952	-0.801033	-0.702154	protein disulfide-isomerase A1 [EC:5.3.4.1]	K09580	IPR005746	28	28	15	62	62	38.6	56.011	0	179.17	7244700000	619	MD08G1161100		+	1.34927	-0.24684	3.12513	-0.222997
0.23255	-0.173544	1.30556	0.684155	1.89196	0.688937	0.771603	0.327806	0.793521	-0.823767	-1.47123	-1.31002	-2.21204	-0.782622	0.728043	1.36249	0.544719	0.0254503	0.825038	0.160554	0.607716	-0.799055	-0.499265	-0.0298076	-1.26586	-0.236212	-0.749996	-0.596699	maternal effect embryo arrest 59			6	6	3	36.3	36.3	20.4	17.961	0	65.436	568880000	76	MD11G1082600		+	1.66266	-0.763672	2.93357	-0.591793
0.0873083	-0.307576	1.72382	2.3084	0.568288	0.266028	0.774378	0.104133	-0.446597	-1.84712	-0.369672	-2.19624	-1.17211	-0.987934	0.638154	0.756463	1.1459	0.96935	-0.0150113	-0.165176	0.554947	-0.0434436	-0.134589	-0.474843	-0.21658	-0.570821	-0.608062	-0.34139	PREDICTED: zinc metalloprotease ZmpB-like		noIPR	10	10	10	78.3	78.3	78.3	21.881	0	89.395	1493000000	168	MD09G1119300		+	1.98996	-1.10243	2.14867	-0.560709
0.720095	1.74882	-0.266716	1.58153	0.956013	-0.0305689	0.784862	0	0	0	-1.22228	0	-1.342	-0.42738	0.604683	1.31186	0	0.118274	0.520333	-0.368974	0.364363	-0.791053	0.387695	-1.1985	-0.668654	-0.611452	-1.44911	-0.721846	alpha/beta-Hydrolases superfamily protein		noIPR	4	4	4	13	13	13	36.018	0	5.628	43821000	27	MD12G1028900;MD14G1029100		+	1.87413	-0.915625	2.22476	-0.343187
-0.255735	0.715676	0.91277	1.73155	1.29152	0.361883	0.792944	1.70505	0.44318	-1.47161	-0.943864	-2.10508	-0.47197	-0.474049	0.214129	0.820695	-0.0183738	-0.276518	1.12301	0.395762	0.376451	-0.748069	-0.562073	-1.10139	-0.149014	-1.22678	-0.384742	-0.695345	superoxide dismutase, Cu-Zn family [EC:1.15.1.1]	K04565	IPR024134	6	4	4	53.3	38.8	38.8	15.254	0	47.398	3826400000	147	MD12G1231600		+	1.08671	-0.634761	2.51131	-0.536967
0.34281	0.255491	1.8871	1.29675	1.1312	-0.14584	0.794585	-0.028218	-0.0787582	-2.31924	-1.10678	-1.80647	-0.55148	-0.981824	0.623176	0.745136	1.0224	1.25876	0.671466	-0.115494	0.700907	-0.565186	-0.842737	-0.234005	-0.207814	-0.908535	-0.323721	-0.513666	beta-aspartyl-peptidase (threonine type) [EC:3.4.19.5]	K13051	noIPR	11	11	4	46.6	46.6	20.6	34.368	0	78.057	2569200000	246	MD06G1205300	+	+	2.28263	-0.480343	3.26136	-0.328422
1.41158	0.682474	0.560714	-0.449572	1.38759	1.31771	0.818416	1.21291	0.65606	-0.129597	0.632588	1.10184	0.0874954	0.593549	0.178727	0.224621	-0.424033	0.272629	-0.784066	0.253278	-0.046474	-0.747763	-1.52754	-1.19361	-1.57085	-1.73734	-1.41584	-1.36549	protein disulfide-isomerase A6 [EC:5.3.4.1]	K09584	IPR005746	9	4	4	29.2	12.4	12.4	47.708	0	11.758	231530000	45	MD09G1116100		+	0.255648	-0.0632779	3.59803	-0.371175
-0.185852	0.0141636	1.22947	1.84867	0.709872	1.34363	0.826659	-0.555369	-0.64545	-1.05156	-0.859308	-1.24071	0	-0.725399	0.161893	0	0	0	0	-0.769439	-0.101258	0	0	0	0	0	0	0	HSP20-like chaperones superfamily protein		noIPR	8	8	7	41	41	35.1	23.37	0	18.841	178250000	24	MD10G1171200	+		2.92357	-3.37016	0.909382	-1.03761
1.21866	1.18933	-0.81775	1.52159	1.47341	0.39641	0.830275	-0.376919	0.151472	-1.65183	-0.283937	-2.08467	0.377569	-0.644719	0.908035	0.706654	0.108102	0.336131	0.589001	0.763548	0.568578	-0.331654	-1.04843	0.0463161	-1.29454	-0.586516	-1.30999	-0.754136	HSP20-like chaperones superfamily protein		noIPR	7	7	7	20.8	20.8	20.8	40.64	0	25.188	340490000	81	MD07G1289500;MD01G1220500		+	1.63783	-0.515305	2.99983	-0.462104
0.374182	-0.0777169	1.59306	1.19534	1.30734	0.608402	0.833435	-0.280516	-1.30656	-2.16159	-1.60496	0.160667	-1.25235	-1.07422	0.844061	1.09808	0.183291	1.38333	0.0378168	-0.880145	0.444406	-0.410144	0.261568	0.547406	-0.711759	-0.251581	-0.657235	-0.203624	neurofilament protein-related		noIPR	19	19	18	48	48	46.8	61.407	0	102.96	307560000	89	MD16G1132300	+		2.76607	-1.04684	0.85187	-0.355612
0.956017	1.37624	-0.433274	0.275509	2.07422	0.889806	0.85642	0.431128	0.52439	0.930258	0.361091	0.200335	1.0235	0.57845	0.116466	-0.358884	0.153302	-0.653382	-0.527196	0.395688	-0.145668	-0.811985	-2.15014	-1.46737	-1.09892	-1.40707	-0.799732	-1.2892	alpha/beta-Hydrolases superfamily protein		IPR000073	13	13	7	50.2	50.2	28.1	35.004	0	54.729	1861100000	253	MD17G1243900		+	0.310753	-0.0554276	2.72966	-0.228023
0.240051	-0.345558	1.84528	1.6286	0.903905	0.883707	0.859331	-0.0527623	-0.504022	-1.30106	-1.20865	-0.391723	-0.946775	-0.734165	1.05154	0.876078	1.60041	1.02267	0.273357	-0.263625	0.760072	-0.651823	-0.931267	-0.722397	-0.726087	-1.40697	-0.872889	-0.885239	neurofilament protein-related		noIPR	41	41	41	68.5	68.5	68.5	89.614	0	246.1	2105600000	466	MD12G1198800;MD04G1185000	+	+	2.45927	-0.523081	3.04929	-0.54009
0.987223	0.468172	1.42718	0.711841	0.942723	0.658427	0.865928	0.613952	0.996914	-0.715588	-1.63682	-0.975994	-0.826845	-0.424063	0.704538	0.821088	0.835468	1.39019	0.388363	-0.254154	0.647582	-0.592086	-1.66273	-1.07068	-1.04355	-1.19701	-0.970632	-1.08945	fructose-bisphosphate aldolase, class I [EC:4.1.2.13]	K01623	IPR000741	13	10	9	41.2	37	34.7	38.306	0	34.516	194530000	53	MD12G1018700		+	1.60685	-0.566676	3.86163	-0.763054
1.3222	1.20636	0.0167306	1.31411	1.21696	0.158524	0.872481	0	0	0	0	0	0	0	-0.250865	0	-1.00352	0.685572	0	-0.267345	-0.13936	-1.32093	-0.865133	0	-1.17871	-1.03395	0	-0.73312	molecular chaperone HtpG	K04079	IPR020575	22	5	5	41.2	10.3	10.3	67.389	0	8.1264	143690000	36	MD07G1279200	+		5.68364	-3.73579	0.306408	-0.554474
0.0399553	-0.315412	1.30906	0.628526	1.72942	1.85886	0.875068	-0.83001	-0.23099	-1.60714	-1.60319	-0.515229	-1.95324	-1.1233	0.615705	0.904855	0.288234	0.83264	0.094999	0.347242	0.513946	-1.14156	-0.599685	-0.149721	0.0596086	0.641646	-0.404581	-0.265715	centrin2		IPR011992	5	5	1	37.9	37.9	5.3	19.289	0	45.459	302950000	70	MD15G1283300	+		2.74572	-0.789341	1.60017	-0.30796
0.632701	0.813524	1.19126	1.35697	1.4317	-0.157853	0.87805	0.821857	0.637489	-0.600376	0.106025	0.031548	1.14541	0.356992	0.532267	0.689694	-0.0631106	0.479425	0.149285	-0.800172	0.164565	-1.93463	-1.33861	-1.52475	-1.16666	-1.20142	-1.23157	-1.39961	14-3-3 protein epsilon	K06630	IPR000308	10	7	4	47.5	37.7	21.9	29.894	0	27.302	409690000	52	MD00G1176300		+	0.762887	-0.306997	3.49763	-0.921578
0.543146	0.610198	0.813322	1.05359	1.39674	0.857066	0.87901	-0.86612	-0.331574	-1.83	-0.706165	-1.46849	-0.330851	-0.9222	1.59477	1.20902	1.43557	0.435668	0.082249	0.231386	0.831444	-0.706651	-0.499585	-1.5138	-0.545464	-1.02894	-0.435091	-0.788255	Late embryogenesis abundant protein		IPR013990	22	22	22	68.7	68.7	68.7	35.036	0	137.36	10366000000	723	MD15G1142200;MD02G1000600	+	+	3.55655	-0.741556	3.10042	-0.666827
0.405617	1.87687	2.2771	0	-0.723182	1.4471	0.880584	0	-0.36428	-0.00247617	-0.403346	0.655737	-0.425763	-0.0900214	0.485191	0.240908	0.0182064	0.339947	0.62416	0.135329	0.30729	-1.37211	-1.43154	-1.27749	-0.766103	-0.622738	-1.11713	-1.09785	Adenine nucleotide alpha hydrolases-like superfamily protein		noIPR	2	2	2	11.9	11.9	11.9	19.9	0	18.101	199870000	46	MD13G1040200		+	0.14664	-0.31253	4.82005	-0.644542
0.727023	0.94945	0.0316983	0.508837	2.037	1.03374	0.881291	-0.245254	1.52632	-0.922606	-1.23854	0.523747	-1.30565	-0.276997	0.242092	0.167845	0.660008	0.503662	0.373027	0.0673613	0.335666	-0.751187	-1.6507	-0.902706	0.38696	-1.84044	-0.881693	-0.939961	NmrA-like negative transcriptional regulator family protein		noIPR	12	9	1	54.9	47.4	3.2	34.043	0	56.302	450990000	69	MD08G1029500		+	1.21424	-0.406877	2.02192	-0.448094
0.44758	-0.243011	0.621592	1.34487	2.10007	1.03564	0.884457	-1.89486	0.158278	-0.869344	-1.67746	-1.85606	-1.21226	-1.22528	0.388136	0.737598	-0.0274501	0.890978	-0.203733	-0.0574831	0.288008	0.314222	-0.430776	-0.189525	-0.0133359	0.991243	-0.354908	0.05282	Calcium-binding EF-hand family protein		IPR011992	11	11	7	45.2	45.2	37.1	40.091	0	49.839	930050000	154	MD05G1114400	+		3.00204	-0.724734	0.366513	-0.0807912
0.783516	0.0281591	1.84078	0.269529	1.52494	0.87805	0.887496	-0.459014	-0.296754	-1.25428	-2.01315	-0.0649594	-1.81378	-0.983656	-0.41345	0	0.160418	1.03843	-0.175898	-1.6534	-0.173983	0.0986932	0.811214	0.747586	-0.269811	0.464931	-0.23175	0.270144	Protein of unknown function (DUF1000)		IPR005746	3	3	3	29.4	29.4	29.4	19.518	0	37.596	127500000	31	MD12G1238700;MD04G1222600	+		2.73512	-1.0817	0.739702	0.582009
0.809116	0.842196	0.565112	0.410745	1.16652	1.61266	0.901058	0.519778	0.512833	0.17577	-1.69484	-0.265859	-1.74571	-0.416338	-0.437674	1.06061	-0.185199	1.32515	0.544413	0.725	0.505383	-1.0118	-0.632692	-0.372208	-1.24249	-1.31192	-1.3695	-0.990102	xylose isomerase [EC:5.3.1.5]	K01805	noIPR	19	19	10	51.4	51.4	29.1	53.121	0	90.818	3011000000	329	MD16G1265900;MD13G1264900		+	1.5781	-0.293048	2.74586	-0.332663
0.465683	-0.381082	0.817415	0.998587	1.60009	1.93181	0.905417	-0.0704931	0.484301	-2.66378	-0.392299	-0.992598	-0.252008	-0.647813	0.080672	0.489107	0.69345	0.991772	0.778362	-0.148761	0.480767	-0.520081	-0.42899	-1.3453	-0.806226	-0.610031	-0.719588	-0.738369	cell division protein FtsZ	K03531	IPR008280	16	16	5	52.3	52.3	16	50.778	0	124.21	2417900000	319	MD12G1035600		+	1.67597	-0.293423	3.45318	-0.230309
0.0611773	0.968225	-0.139552	2.32455	1.07956	1.17322	0.911197	-1.46807	-1.91922	0	-0.488033	-0.581547	-0.323821	-0.796782	0.458729	0.182388	1.63633	0.630291	-1.1068	-0.148398	0.275423	0.150177	-1.13481	-0.410131	-0.677031	-0.267492	0.000247191	-0.38984	multiprotein bridging factor 1B		IPR010982	3	3	2	26.2	26.2	9.2	15.384	0	11.273	198580000	27	MD17G1265800	+		2.03871	-1.26813	0.819504	-0.34772
0.443464	-0.265974	1.18489	1.05835	1.87504	1.19578	0.915258	-1.70839	0.746581	-1.23547	-1.80879	0.210571	-1.33363	-0.854855	-0.38978	1.34535	-0.89262	0.875013	0.32716	-0.324288	0.156806	-1.03814	-0.485339	-0.0536122	0.0568749	0.316379	-0.0994211	-0.21721	Mog1/PsbP/DUF1795-like photosystem II reaction center PsbP family protein		IPR016123	6	6	6	34.7	34.7	34.7	30.266	0	26.485	164640000	49	MD05G1012500;MD10G1012400	+		2.05426	-0.759723	0.426673	-0.160526
0	0.306347	1.50854	0.438275	1.39401	1.93393	0.930184	0	0	0	-1.43831	-1.97382	0	-0.568688	0.0892542	1.00477	-0.5678	-0.594239	-0.907364	-0.861107	-0.306081	-0.264804	-0.341457	0.51436	-0.156435	0.121021	-0.205164	-0.0554132	Encodes a protein involved in salt tolerance		noIPR	4	4	3	35	35	28.7	17.194	0	9.8014	128010000	43	MD04G1139000;MD11G1091200;MD03G1083100	+		2.11441	-2.16117	0.328741	0.147979
-0.0134419	-0.162505	1.12897	1.27413	1.51743	1.84955	0.932356	0.812546	0.858784	-0.265127	-1.27513	-0.301217	-2.28787	-0.409669	-0.158422	0.697218	-0.443716	0.726034	0.73435	-0.301946	0.20892	-1.0016	-0.0105815	-0.52602	-0.905588	-0.780487	-1.16535	-0.731604	Calcium-binding EF-hand family protein		IPR011992	12	12	4	78.2	78.2	25.9	16.645	0	31.455	2757500000	229	MD06G1074600		+	1.27472	-0.425056	2.03408	-0.297891
0.302375	0.530213	1.2591	1.16416	0.846497	1.61324	0.952598	1.05797	1.28148	-0.473806	-1.95256	-0.216251	-1.95005	-0.375536	-0.229279	0.822703	-0.444417	0.897563	0.376511	-0.275364	0.191286	-0.911793	-0.840172	-0.720826	-0.628416	-0.454746	-1.05412	-0.768346	lactoylglutathione lyase [EC:4.4.1.5]	K01759	IPR018146	12	11	11	45.2	39.7	39.7	32.686	0	176.41	7778000000	424	MD05G1348100;MD10G1322500		+	1.15964	-0.370814	2.06308	-0.267928
1.63747	0.166806	0.78125	0.263154	1.45462	1.41487	0.953028	0.597025	0.93609	-1.11144	-1.40668	0.772699	-0.258285	-0.0784318	0.137333	0.540128	0.630748	0.626696	0.226746	-0.355562	0.301015	-1.54965	-1.27638	-1.16611	-1.61163	-0.905377	-0.54452	-1.17561	S-(hydroxymethyl)glutathione dehydrogenase / alcohol dehydrogenase [EC:1.1.1.284 1.1.1.1]	K00121	IPR013154;IPR023828	15	15	15	34.6	34.6	34.6	80.685	0	77.899	1012000000	190	MD08G1087900;MD15G1072700;MD02G1284700		+	1.18487	-0.268943	4.1581	-0.385014
0.507504	0.604715	0.416791	0.552226	0.0397011	3.6647	0.964273	-0.18425	0.0666012	0.685155	0.47366	0.35851	0.185026	0.264117	-0.384676	-0.278506	-0.569709	-0.649067	0.235068	0.281747	-0.227524	-0.664942	-0.593413	-1.16811	-1.09968	-1.35042	-1.12863	-1.00087	Histone superfamily protein		IPR001951;noIPR	8	8	8	54.4	54.4	54.4	11.423	0	35.629	2737700000	191	MD15G1139200;MD14G1139400;MD12G1139800;MD11G1143500;MD07G1194500;MD07G1184400;MD06G1122500;MD04G1124800;MD03G1105400;MD03G1097000;MD01G1124600;MD11G1117800;MD03G1067400;MD11G1096900;MD14G1181800;MD07G1146700;MD08G1142200		+	0.58168	-0.974322	2.39341	-1.07617
0.9638	0.658642	1.37054	0.58582	0.881018	1.36896	0.971463	1.10516	1.15912	-0.510166	-0.747476	-0.0597098	0	0.157821	-0.252491	0.814271	-0.275111	0.364301	0.169276	-0.156161	0.110681	-1.37915	-1.04367	-0.631688	-0.511905	-2.28011	-1.59325	-1.23996	phosphatase-related		IPR019734;noIPR	13	4	4	39.7	15.6	15.6	40.353	0	14.421	204120000	60	MD01G1210400;MD10G1039500		+	0.650106	-0.843974	2.60135	-0.423663
0.536343	0.785459	0.791817	1.04291	1.3984	1.28301	0.97299	-0.329251	-0.434688	-2.37305	0.631078	-0.222086	1.20577	-0.253705	0.194514	1.08369	0.611485	-0.118396	0.25195	-0.426147	0.266183	-0.767107	-0.67328	-1.23628	-0.816598	-1.89519	-0.524349	-0.985467	Nitrogen regulatory PII-like		IPR004323	4	4	1	31.2	31.2	6.2	20.878	0	19.25	982530000	123	MD15G1382000		+	1.24444	-0.530674	2.71765	-0.541471
0.917182	1.95316	1.60657	0.319141	0.552107	0.495483	0.973941	2.08088	0.413489	-0.843011	-0.988187	-0.109955	-0.680291	-0.0211792	-0.593903	0.230181	-0.0943906	0.996099	0.203114	-0.519299	0.0369669	-0.947935	-0.932327	-1.61916	-0.93684	-1.16002	-0.34209	-0.989729	MLP-like protein 423		IPR024949	7	7	7	47.2	47.2	47.2	18.433	0	52.899	1184900000	95	MD16G1161000;MD13G1161600		+	0.980711	-0.256094	2.18098	-0.26422
1.645	1.34622	0.389657	0.768777	0.917983	0.781008	0.974774	0.189963	-0.786209	-0.459623	0.428865	0.845465	1.29198	0.25174	-0.381639	-0.174682	-0.146113	0.0910311	0.682662	0.630697	0.116993	-1.11537	-1.69447	-0.904894	-1.48664	-0.905392	-1.95427	-1.34351	nucleoredoxin [EC:1.8.1.8]	K17609	IPR017937	8	8	5	18.5	18.5	13.5	64.881	0	20.104	173660000	59	MD16G1094400		+	1.06964	-0.565031	3.72745	-1.14134
0.185019	0.51259	1.01903	0.910247	2.06518	1.16612	0.976364	0.870539	0.719167	-1.34622	-1.31077	-0.539641	-1.20994	-0.469477	-0.136514	0.234057	0.15529	-0.214799	1.29628	0.755134	0.348241	-1.26811	-1.13022	-0.0564517	-0.185974	-1.58638	-0.903617	-0.855125	superoxide dismutase, Cu-Zn family [EC:1.15.1.1]	K04565	IPR024134	6	6	3	61.8	61.8	38.8	15.07	0	158.15	10591000000	270	MD00G1051500		+	1.74477	-0.768258	2.24383	-0.639418
-0.215189	-0.384458	1.83736	1.57261	1.64258	1.43982	0.982121	0.272349	0.215445	-0.714809	-1.1993	-1.56876	-2.13873	-0.855634	-0.263816	-0.0542646	0.172793	0.781982	0.161592	0.174326	0.162102	-0.891647	-0.872589	0.49826	0.330093	-0.197691	-0.597961	-0.288589	calmodulin	K02183	IPR011992	14	14	9	81.9	81.9	66.4	16.848	0	323.31	25810000000	802	MD14G1092700;MD12G1111300;MD11G1183900;MD03G1163500;MD03G1107800	+		2.0408	-0.935074	0.820196	-0.229318
0.250707	0.373029	0.57659	2.45485	0.804859	1.45521	0.985874	-0.38838	0.376717	-0.383025	-2.01897	-0.248253	-1.57651	-0.706403	0.543558	-0.587031	0.316734	0.182962	-0.0554532	0.73604	0.189468	0.721042	-0.289425	-1.54276	-0.972667	-1.10525	0.375436	-0.468937	ATP synthase delta-subunit gene		IPR020781;IPR026015	10	10	1	43.9	43.9	5.5	27.336	0	115.21	2402900000	260	MD17G1003000;MD10G1172700	+		2.14426	-0.435815	0.823244	-0.169561
0.60693	0.385575	1.51657	1.17499	1.48186	0.856373	1.00372	0.327319	-0.0554179	-1.37753	-2.43724	-0.0841896	-1.85758	-0.914106	0.226111	-0.199604	0.833639	-0.583282	0.687714	-0.00602975	0.159758	-0.255251	0.483695	-1.25519	-0.459697	0.62056	-0.630325	-0.249368	cell division protein FtsZ	K03531	IPR008280	9	9	9	36.3	36.3	36.3	43.975	0	44.952	329410000	102	MD03G1192200;MD11G1208400;MD17G1254500	+		2.15373	-0.513126	0.541874	-0.109464
1.51788	1.34735	1.27572	0.183261	0.87876	0.879951	1.01382	1.05759	1.39282	-1.17679	-0.724518	-0.448811	0.40316	0.0839085	-0.0149276	0.236602	-0.314911	0.870571	0.271061	-0.290194	0.126367	-1.27491	-0.85546	-1.22794	-1.55932	-1.09426	-1.33268	-1.2241	NADPH2:quinone reductase [EC:1.6.5.5]	K00344	IPR020843	11	11	6	49.4	49.4	27.2	34.647	0	45.761	2051200000	239	MD07G1250800		+	1.07369	-0.314293	3.68608	-0.456431
0.504631	0.0657994	1.1078	0.662238	1.97581	1.78336	1.01661	0.750135	0.888529	-0.798108	-1.60435	0.0487041	-1.56531	-0.380067	0.21025	0.38263	0.436815	0.428401	-0.385806	0.334415	0.234451	-0.616493	-0.283309	-1.42646	-1.00435	-1.59951	-0.295821	-0.870991	ATP synthase subunit beta		noIPR	5	5	5	30.5	30.5	30.5	17.943	0	24.806	3566600000	261	MD11G1295100		+	1.50199	-0.466709	2.49345	-0.369391
1.07788	1.10416	0.451604	0.554227	1.55944	1.36093	1.01804	0.286982	0.654546	-0.903326	-0.99115	0.094537	-0.307396	-0.194301	0.189715	0.475719	0.42186	0.7343	0.568344	0.572326	0.493711	-0.979407	-0.641198	-1.25779	-1.26788	-1.59765	-2.16075	-1.31745	DNA-damage-repair/toleration protein (DRT102)		IPR014710	7	7	7	27.7	27.7	27.7	33.58	0	23.282	495440000	78	MD12G1237200	+	+	2.30992	-0.65847	3.76872	-0.983712
1.32202	1.34391	0.0264597	0.430513	1.30457	1.70095	1.0214	0.0553332	0.388403	0.234214	-0.0145337	0.19107	-0.828668	0.00430308	0.32197	0.0378411	-0.459008	0.613132	0.739362	-0.136766	0.186089	-0.087142	-0.372489	-2.22529	-1.03383	-1.78643	-1.76559	-1.2118	oxidoreductase		IPR020843	13	13	12	43.7	43.7	40.9	34.628	0	92.732	1377400000	221	MD05G1323900		+	1.95735	-0.210166	2.07782	-0.288848
0.483548	0	1.55507	1.04755	1.31865	1.72681	1.02194	1.01331	0.7611	-0.519946	-1.13211	0	-1.22732	-0.184161	0.255251	-0.424232	0.207699	1.03185	-0.00812577	-0.365382	0.116177	-1.60326	-0.450905	-0.603142	-0.756317	-1.17859	-1.13151	-0.953954	Octicosapeptide/Phox/Bem1p family protein		noIPR	8	6	6	33.8	28.4	28.4	50.441	0	17.191	94422000	29	MD05G1050100		+	0.862211	-0.873863	2.455	-0.485082
1.16123	1.8538	0.748382	0.987043	0.904073	0.48478	1.02322	1.49191	0.685966	0.382598	0.210171	0.20961	-0.713933	0.37772	-0.268078	0.435118	-0.736993	-0.410066	0.445019	-0.04912	-0.0973533	-1.12875	-1.07932	-0.755898	-1.32135	-1.71287	-1.82332	-1.30358	stress-inducible protein		IPR006636	23	23	9	48.3	48.3	23.5	65.108	0	134.9	2148400000	350	MD04G1081900		+	1.00072	-0.212761	3.07955	-0.397584
0.201803	1.37004	2.51884	1.3226	0.439567	0.356731	1.03493	0.00376634	0.184803	-1.35683	-1.93353	-0.743451	-0.428512	-0.712292	-1.01876	0.486784	0.579316	0.903059	-0.804651	-1.55814	-0.235399	-0.42086	-0.414254	-0.0468833	0.571187	0.135498	-0.348136	-0.0872414	14-3-3 protein epsilon	K06630	IPR000308	16	16	1	64.9	64.9	5.7	29.667	0	323.31	14771000000	748	MD07G1096000	+		2.28354	-0.448534	0.125109	0.0380338
0.509208	1.07852	1.383	1.04029	1.0249	1.17544	1.03523	-0.194923	-1.08158	-1.87831	-1.29368	-0.775946	-1.08054	-1.05083	0.850856	1.0139	0.949921	1.18057	0.512322	0.0901646	0.766289	-0.812141	-1.09794	-0.812705	-0.424129	-0.793421	-0.563761	-0.750683	Polyketide cyclase/dehydrase and lipid transport superfamily protein		IPR024948	23	23	4	97.5	97.5	19	17.782	0	323.31	65237000000	1265	MD16G1024700	+	+	4.25768	-1.19218	4.39465	-0.866948
1.7908	1.64758	0.911512	0.891303	0.593265	0.384157	1.03644	0.0943997	0.314988	0.369717	-0.0299764	0.349187	-0.197072	0.150207	0.0820718	0.1961	-0.280509	-0.00954253	0.92859	0.672836	0.264924	-1.75893	-1.90449	-1.14737	-1.25104	-1.34567	-1.30191	-1.45157	polyphenol oxidase [EC:1.10.3.1]	K00422	IPR002227	15	15	15	29.2	29.2	29.2	67.42	0	59.66	1040600000	145	MD05G1319300;MD05G1319100		+	1.99082	-1.11187	4.47194	-2.15353
0.856826	0.0350201	1.58107	1.5453	1.01557	1.22767	1.04358	0.0580649	-0.0822086	-2.27709	-2.18939	-0.899982	-0.483188	-0.978966	-0.0115493	0.309593	0.0980206	-0.0112923	-0.913615	-1.07926	-0.268017	0.96607	0.539179	-0.513469	-0.229101	0.0614459	0.39633	0.203409	molecular chaperone DnaK	K04043	noIPR	22	4	4	43.5	10.4	10.4	72.78	0	31.101	290200000	95	MD05G1049700	+		2.50905	-0.675457	0.756773	0.15744
1.24238	0.414757	1.55096	1.0918	0.776248	1.26245	1.05643	0	0	0	-0.136183	0	-0.720324	-0.142751	0.808271	0.788998	-1.44558	-1.5143	0	-0.435781	-0.299732	-0.551194	-0.366137	-1.1866	-0.864023	0	-0.715739	-0.613949	heat shock protein 21		noIPR	5	5	5	22.1	22.1	22.1	26.806	0	7.5903	173780000	21	MD13G1108500;MD16G1108600	+		2.37234	-2.03431	0.250614	-0.439619
1.34525	1.2911	1.22809	0.980351	0.73516	0.809566	1.06492	0.603141	0.491563	0.666579	0.393424	0.806286	0.276697	0.539615	-0.200796	-0.0362736	-0.694603	-0.470338	0.295892	0.0416717	-0.177408	-0.987943	-0.936521	-1.45262	-1.47095	-2.03893	-1.6758	-1.42713	molecular chaperone HtpG	K04079	IPR001404;IPR020575	28	28	8	43.1	43.1	14.5	80.77	0	102.23	3231300000	387	MD01G1208700;MD07G1279100;MD09G1000500;MD14G1110600;MD00G1081900	+	+	2.51618	-0.315009	3.58124	-0.74942
1.25268	0.88142	1.56514	1.25919	1.43386	0	1.06538	0	0	0	-0.8645	0	-0.761943	-0.271074	-0.466601	0.343804	-1.11878	0	0	-0.587055	-0.304772	-0.890838	-0.407588	0	-0.823059	0	-0.815734	-0.489536	HSP20-like chaperones superfamily protein		noIPR	6	6	5	31.9	31.9	26.6	23.172	0	12.917	138790000	29	MD15G1443700	+		2.52132	-3.2717	0.799171	-0.825452
0.342114	0.65695	1.08553	1.16915	1.79156	1.37884	1.07069	-0.587242	-0.501771	-0.873894	-0.996359	-1.09702	-1.43575	-0.915339	0.0341977	0.423137	0	0	-0.820908	-0.568533	-0.155351	0	0	0	0	0	0	0	heat shock protein 21		noIPR	9	9	9	43.9	43.9	43.9	24.679	0	70.589	336010000	55	MD07G1298000;MD01G1227600	+		4.51236	-4.18337	1.396	-1.87598
0.735468	0.06217	1.43058	0.747913	1.95045	1.50192	1.07142	0.71437	0.552924	-1.27767	-1.72941	-0.390035	-1.48833	-0.603025	0.509613	0.641409	0.389168	0.613309	0.126111	-0.369878	0.318289	-1.33838	-1.22395	-0.626153	-0.200609	-0.77472	-0.556278	-0.786682	Protein of unknown function		noIPR	13	13	3	57.2	57.2	14.1	32.396	0	100.14	752900000	151	MD08G1181800;MD15G1324500		+	1.97125	-0.896167	3.05878	-0.591384
0.759454	0.462174	1.23604	2.21008	0.965462	0.837444	1.07844	-0.772309	0.161574	-1.09463	-0.662862	0.427669	-0.0889579	-0.338253	-0.781043	1.92607	-0.160646	0.381267	-0.16156	-1.21849	-0.00240033	-0.676399	-0.209824	-0.943796	-0.079343	-2.015	-0.502375	-0.737789	Adenine nucleotide alpha hydrolases-like superfamily protein		noIPR	11	11	7	55.8	55.8	38.9	28.413	0	42.634	727220000	120	MD03G1216700	+		2.65208	-0.327968	0.696631	-0.170244
0.818928	0.629371	1.61809	1.24578	1.26287	0.901695	1.07946	0.953886	0.916688	0.292268	-0.787619	0.76643	0.013529	0.359197	-0.11065	0.270181	-0.641034	-0.108304	0.398425	-0.324445	-0.0859712	-1.23622	-1.41241	-1.07261	-1.24805	-1.15075	-1.99604	-1.35268	cinnamyl-alcohol dehydrogenase [EC:1.1.1.195]	K00083	IPR013154;IPR020843;noIPR	13	13	12	48.9	48.9	47	38.893	0	55.718	1139200000	215	MD01G1043100;MD10G1155000;MD15G1308700;MD10G1155400;MD01G1042800;MD01G1042900;MD01G1042500;MD10G1035900;MD15G1308500;MD10G1155200;MD10G1155100;MD01G1042300;MD15G1309000;MD01G1042600;MD13G1280800;MD07G1183600;MD15G1308900;MD15G1308800;MD01G1041700		+	1.29005	-0.492487	3.91318	-0.866131
1.1111	1.34512	1.3177	1.23195	1.13369	0.34104	1.0801	0.269735	0.131929	-0.763344	-2.46609	-0.245186	-1.56281	-0.772628	-0.730814	0.652758	0.13838	1.19333	-0.0553294	-1.74103	-0.0904509	-0.319196	0.211346	-0.0966131	-0.323207	-0.538505	-0.235948	-0.217021	14-3-3 protein epsilon	K06630	IPR000308	14	13	4	56.3	52.5	18.8	29.616	0	132.84	3327600000	201	MD05G1301400;MD13G1063600;MD16G1062100	+		2.18855	-0.825503	0.106678	-0.0563943
0.729424	1.29738	2.66688	0.908929	0.470104	0.422609	1.08255	-0.110359	0.456773	-0.82599	0.544246	-1.14413	1.0142	-0.0108767	0.323389	0.698154	0.167463	-0.44431	-0.125504	-0.470862	0.0247217	-0.557723	-1.14713	-0.88705	-1.32858	-1.06091	-1.59701	-1.0964	14-3-3 protein epsilon	K06630	IPR000308	11	1	1	47.2	6.7	6.7	28.582	0	5.4151	661920000	60	MD15G1315300		+	1.32031	-0.418646	3.01987	-0.429248
0.154444	0.29053	0.885858	1.39885	1.73431	2.0367	1.08345	-0.406839	-0.83436	-1.20701	0.215824	-2.2221	-0.58319	-0.839612	0.307067	0.600009	0.742927	0.463487	0.534026	-0.0323345	0.435864	-0.201109	-1.23077	-0.623066	-0.0766279	-0.969761	-0.976857	-0.679698	TPX2 (targeting protein for Xklp2) protein family		noIPR	8	8	8	27.5	27.5	27.5	52.837	0	31.436	197800000	74	MD12G1044500;MD14G1043400	+	+	2.71346	-1.1682	3.03884	-0.677672
0.43062	0.372472	1.27885	1.60816	1.33574	1.49033	1.08603	0.668491	0.705215	0.552601	0.377407	1.30956	0.670078	0.713892	-0.565567	-0.494006	-1.07335	-0.803729	-0.787927	-0.32364	-0.674703	-1.0464	-0.822503	-1.15049	-1.06803	-1.22818	-1.43569	-1.12522	MLP-like protein 423		IPR024949	9	9	9	49.8	49.8	49.8	24.492	0	78.702	2983500000	201	MD16G1160600		+	0.733763	-0.30723	2.04592	-0.371937
-0.032091	-0.0691043	1.2478	1.28505	2.36587	1.72541	1.08716	1.24736	0.558702	-0.551637	-1.25908	-1.03162	-1.56351	-0.433297	0.0577565	0.0109758	0.422493	0.435055	-0.12401	-0.411981	0.0650482	-0.946206	-0.871805	-0.55916	-0.397227	-0.967717	-0.571333	-0.718908	Calcium-binding EF-hand family protein		IPR011992	7	7	7	67.5	67.5	67.5	16.426	0	70.664	1473200000	139	MD02G1319800		+	1.51916	-0.573922	3.00349	-0.295918
1.63677	2.38103	0.656334	1.58794	0.230813	0.0398552	1.08879	-1.01115	0.917546	0.0729392	0.585384	0.416419	-0.0817847	0.149892	0.0934943	0.107393	-0.370367	-0.432991	-0.0567373	-0.00243992	-0.110275	-0.425918	-1.10322	-1.93953	-1.00648	-1.36727	-0.928029	-1.12841	small subunit ribosomal protein S20e	K02969	IPR005729	4	4	4	32.8	32.8	32.8	13.7	0	15.647	1147300000	92	MD01G1184700;MD07G1256900		+	1.13093	-0.340038	2.56243	-0.368735
0.0109059	0.0303509	1.40224	0.847569	2.14401	2.10642	1.09025	0.345018	0.412369	-0.888945	-0.573256	-1.21594	-1.72332	-0.607346	0.546262	0.462966	0.197531	0.0883228	0.431542	0.147147	0.312295	-0.740405	-1.25999	-0.352449	-0.303489	-0.872531	-1.24232	-0.795197	SPIRAL1-like1		noIPR	7	7	7	97.5	97.5	97.5	11.815	0	108.98	2060300000	195	MD16G1059900;MD13G1060700;MD13G1061400	+	+	2.0456	-0.820593	3.24228	-0.535346
0.413692	0.86719	1.64002	1.52384	0.88208	1.30528	1.10535	-0.85826	0.230589	0.264585	0.0281932	0.35556	0.0912524	0.0186533	-0.0767085	-0.261385	0.257578	0.294658	1.158	0.151315	0.25391	-1.53956	-1.14504	-0.813356	-1.40671	-1.57969	-1.78313	-1.37791	MLP-like protein 423		IPR024949	8	8	8	52.3	52.3	52.3	16.916	0	16.421	295170000	50	MD16G1088600;MD13G1088200	+	+	2.68615	-0.666753	4.02785	-1.00122
0.888526	0.539561	1.5954	0.899156	1.99081	0.747076	1.11009	0.122747	0.00799637	-0.910752	-2.56353	-0.313489	-1.7681	-0.904188	-0.205047	0.518423	-0.926666	-0.0178014	-0.741856	-0.993457	-0.394401	0.5345	0.310963	0.318899	-0.275766	0.352254	-0.109854	0.188499	chaperonin GroEL	K04077	IPR002423	28	28	5	58.9	58.9	9.2	63.697	0	323.31	3783100000	489	MD11G1002700	+		2.39909	-0.566361	1.16498	0.163896
-0.10046	0.128461	1.88206	1.67393	1.7961	1.43491	1.13583	0.554256	-0.476438	-1.08285	-1.63676	-1.64919	-1.52073	-0.968619	-0.617651	0.521998	-0.23976	0.570719	-0.184965	-0.327264	-0.0461538	-0.524838	-0.593877	0.100408	0.286433	-0.11404	0.119542	-0.121062	nodulin-related protein 1		noIPR	15	14	14	62.2	59.3	59.3	25.48	0	323.31	19557000000	797	MD16G1064200	+		2.70504	-1.24082	0.114602	-0.0441672
0.848029	0.153797	1.22801	1.09063	2.12105	1.39895	1.14008	0.958436	0.626746	0.132787	-1.43686	0.110949	-1.03165	-0.106599	-0.725049	0.178641	-0.249318	0.688252	0.512543	-0.275668	0.0215668	-1.45891	-1.26691	-0.83373	-1.2943	-0.800242	-0.676186	-1.05505	photosystem I subunit II	K02692	noIPR	10	10	4	56.8	56.8	29.1	23.674	0	179.28	2243500000	275	MD16G1191400		+	1.59251	-0.680313	2.56271	-0.587509
1.0674	1.02913	1.36	1.38974	1.06055	0.982358	1.1482	0.0916684	-0.0200869	0.00919153	-0.781185	-0.293724	-0.498911	-0.248841	0.370971	0.67256	0.714451	0.611313	0.46579	0.258642	0.515621	-1.69309	-1.65272	-1.27386	-1.26936	-1.34687	-1.25396	-1.41498	ferritin heavy chain [EC:1.16.3.2]	K00522	IPR008331	8	7	6	42.4	36.6	33.2	29.359	0	47.053	967950000	91	MD04G1164500	+	+	4.52988	-1.73202	8.01034	-2.39351
0.81915	0.267201	1.05877	1.20062	1.7963	1.78713	1.15486	0.367487	0.132762	-1.02393	-1.77412	-0.0106869	-0.747666	-0.509359	0.699559	0.448024	0.727121	-0.109007	-0.307991	0.278386	0.289349	-0.712316	0.052329	-1.30044	-0.752983	-1.48693	-1.40877	-0.934852	thylakoid rhodanese-like		noIPR	14	14	9	36.8	36.8	30.2	46.228	0	73.019	1188400000	185	MD07G1147500	+	+	2.54425	-0.485889	2.6108	-0.35742
0.96291	1.16926	0.507009	1.33322	1.40519	1.55879	1.15606	-0.162915	0.507991	-0.397524	0.0822704	-0.760547	-0.506645	-0.206228	0.0333058	0.20905	0.291804	0.681463	0.42338	0.846075	0.41418	-1.12922	-1.50204	-1.39423	-1.21617	-1.14746	-1.79496	-1.36401	Oxidoreductase		IPR020843	14	14	11	56.8	56.8	44.1	34.818	0	192.8	2184500000	292	MD05G1168700	+	+	3.62132	-0.531457	6.06537	-0.693709
0.813349	0.425838	1.15385	2.5206	1.45172	0.577401	1.15713	-1.01514	-0.257918	0.273424	-0.0834325	-0.563402	-0.225701	-0.312028	0.39873	0.262464	-0.133826	-2.08189	-1.24018	-0.0289624	-0.470611	0.112207	-0.248878	-1.87484	0.514426	-0.0357362	-0.714097	-0.374486	S-formylglutathione hydrolase [EC:3.1.2.12]	K01070	IPR014186	9	9	9	43.5	43.5	43.5	32.116	0	63.531	518660000	88	MD14G1077300;MD12G1082500	+		2.44486	-0.461252	0.0660845	0.0301793
1.7974	1.2142	1.67139	0.700881	0.81674	0.744984	1.1576	-0.162346	-0.35519	-0.341176	0.0619005	0.342604	0.101008	-0.0588666	0.660166	0.269634	-0.0176164	-0.238655	-0.297257	-2.82153	-0.407543	-0.976089	-0.991584	-1.04151	-1.00196	-0.675781	0.53979	-0.691189	gelsolin	K05768	noIPR	28	9	9	39.8	14.7	14.7	105.77	0	60.027	199320000	74	MD14G1072600	+		3.15136	-0.582967	0.201063	-0.135931
0.169938	0.0802668	1.7049	2.4553	1.25444	1.28918	1.159	-1.17647	-0.0126006	-0.666297	-0.986515	-1.49489	-1.79424	-1.02184	0.741134	-0.0901455	-0.40172	0.104798	-0.185388	0.225055	0.0656222	-0.703592	-0.404327	0.459778	0.5077	-0.446639	-0.629663	-0.20279	CCR-like		IPR009856	2	2	2	12.1	12.1	12.1	15.182	0	6.5477	404960000	36	MD16G1129900	+		3.0112	-1.40434	0.451206	-0.172842
-0.265877	0.717945	1.86908	1.6446	1.29398	1.72676	1.16441	0.40757	0.238998	-0.515862	-2.09365	-0.312954	-2.16138	-0.739546	-0.509913	-0.146014	0.0692762	0.444426	-0.00821133	-0.664348	-0.135797	-0.517115	-0.380831	0.203025	-0.202715	-0.68993	-0.146865	-0.289072	far upstream element-binding protein	K13210	IPR004087	11	11	2	16.6	16.6	3.6	69.638	0	32.732	404140000	126	MD08G1044200	+		2.07852	-0.76785	0.318436	-0.0618143
0.956387	0.200879	1.30863	1.93889	1.52374	1.117	1.17425	-1.03739	-1.0389	0	0	0	-0.434403	-0.418449	1.31882	0.119918	-0.434078	0.210728	-1.14973	-0.672135	-0.101079	-0.352531	0.111475	-0.497358	-0.916058	-0.923799	-1.35009	-0.654727	Aldolase-type TIM barrel family protein		noIPR	8	8	8	29.8	29.8	29.8	32.098	0	14.385	80532000	34	MD10G1311200	+		2.69399	-1.90995	0.67288	-0.308574
0.487828	0.584984	1.79641	2.05377	1.45524	0.720105	1.18306	0	0	0	-0.77254	0	-0.251822	-0.170727	-0.0858127	0.0896909	0	-0.782727	0.113144	-0.694661	-0.226728	-0.782151	-0.979522	-0.915414	-0.828629	-1.20789	0	-0.785601	HSP20-like chaperones superfamily protein		noIPR	9	1	1	43.2	11.6	11.6	17.554	0	4.5069	433130000	23	MD07G1210700	+		3.69324	-3.87823	0.659073	-0.725077
0.163754	0.334125	2.47316	0.696589	2.14854	1.43405	1.20837	0.702027	-0.0805816	-0.16753	-1.03425	-0.375103	-1.15136	-0.351133	0.457872	-0.0300179	0.264561	-0.0245027	0.0569979	-0.241506	0.0805674	-1.39785	-1.42569	-0.350241	-0.952479	-0.889301	-0.611257	-0.937803	photosystem II oxygen-evolving enhancer protein 2	K02717	IPR016123	9	8	8	45.5	42.2	42.2	28.688	0	91.976	1782800000	211	MD17G1132900		+	1.98892	-0.574388	3.02145	-0.375081
0.482273	0.275535	1.97859	1.52082	1.32067	1.72829	1.2177	0.189132	0.248614	-0.0544483	-1.93834	-0.715696	-1.80187	-0.678768	0.233654	0.600617	0.015078	0.400552	0.0357394	-0.0356032	0.20834	-0.972168	-0.486861	-0.655524	-0.616012	-0.807758	-0.945294	-0.747269	photosystem II oxygen-evolving enhancer protein 1	K02716	noIPR	20	20	5	61.1	61.1	27.4	35.056	0	248.04	16920000000	697	MD15G1272500	+	+	2.41308	-0.758757	4.46383	-0.38233
0.517018	0.948468	1.38045	1.38028	1.48547	1.6294	1.22351	0.423298	0.168804	-0.40391	-1.0716	-0.0571165	-0.884269	-0.304132	0.624433	0.87902	0.0526778	0.359559	0.119302	-0.037289	0.33295	-1.48589	-1.17334	-1.4112	-1.23456	-1.04965	-1.15935	-1.25233	apolipoprotein D and lipocalin family protein	K03098	IPR002446	9	9	8	34	34	30.5	29.739	0	70.201	1561300000	182	MD02G1010500	+	+	3.23102	-0.939191	4.6268	-0.974626
0.951938	0.801934	1.73686	1.46979	1.4087	0.971888	1.22352	0.451488	-0.039367	-0.216258	-0.775056	0.0744151	-0.75323	-0.209668	0.313741	0.619191	-0.0239784	0.393601	0.260294	-0.0259796	0.256145	-0.525085	-0.641856	-1.6864	-1.41143	-1.50324	-1.85196	-1.27	Chaperone protein htpG family protein		IPR001404;IPR015566	27	26	26	39.4	37.9	37.9	93.587	0	238.65	1886400000	355	MD08G1011200;MD14G1110500	+	+	3.64411	-0.611958	3.31784	-0.651648
0.491131	0.462055	1.5394	1.05462	2.04424	1.75129	1.22379	-0.015431	0.503759	-0.356641	-0.797911	-0.154905	-1.46773	-0.381476	0.076236	0.179085	0.358461	0.370601	0.291576	0.461685	0.289607	-1.02586	-0.865319	-1.45906	-1.39471	-1.18126	-0.865319	-1.13192	photosystem II oxygen-evolving enhancer protein 3	K08901	IPR008797	7	7	4	34.1	34.1	25.9	24.664	0	77.304	6563900000	302	MD10G1311700	+	+	2.69277	-0.620464	5.50866	-0.549446
1.36783	1.48821	1.38561	1.25379	0.961463	0.92231	1.22987	0.0181595	0.152766	-0.786048	-1.6876	0.693866	-0.422297	-0.338526	0.56756	0.71364	0.194196	0.263037	-0.153346	-0.0464364	0.256442	-1.09519	-0.709125	-1.20912	-0.795091	-1.53837	-1.5398	-1.14778	polyphenol oxidase [EC:1.10.3.1]	K00422	IPR002227;IPR022740	15	6	4	31.9	16.9	10.1	65.18	0	58.092	679360000	76	MD05G1319800;MD05G1320200	+	+	2.32386	-1.22598	4.43697	-1.09765
0.735595	0.534615	1.84152	1.13268	1.65885	1.50188	1.23419	0.0137256	0.197592	-0.274397	-2.30146	-0.00916054	-1.82986	-0.700593	0.0365267	0.44058	0.0245999	0.451539	0.158936	-0.262248	0.141656	-1.24294	-0.404869	-0.439829	-0.732638	-0.472818	-0.75842	-0.675252	photosystem II oxygen-evolving enhancer protein 2	K02717	IPR016123	11	11	10	45.1	45.1	41.8	28.745	0	279.4	12350000000	518	MD09G1146300	+	+	2.28752	-1.12905	3.10272	-0.476709
1.08782	0.764511	0.788127	1.19335	1.58318	2.0405	1.24291	0.282361	0.458948	-1.10041	-1.85239	-0.352777	-0.469899	-0.505695	0.450119	1.12028	-0.811712	0.0633154	-0.21095	-0.658814	-0.00796027	-0.0273684	-0.48028	-1.3302	-0.417446	-1.38955	-0.730723	-0.729261	Aha1 domain-containing protein		noIPR	10	10	4	37.8	37.8	21.8	38.748	0	61.4	498040000	119	MD14G1054700	+		2.57498	-0.597944	1.09538	-0.246652
1.53583	1.70429	1.10589	1.57081	0.98932	0.6277	1.25564	-0.254361	-0.090579	-0.537354	0.298829	0.233905	0.384077	0.00575283	0.380144	0.190325	-0.0912628	-0.754918	-0.424161	0.529543	-0.0283883	-1.08776	-0.964794	-1.75288	-0.661926	-2.12932	-0.801353	-1.23301	heat shock protein 101		IPR019489	31	30	6	46.4	45.5	11.6	101.03	0	144.93	1520700000	265	MD14G1210600	+	+	3.58361	-0.561257	2.49283	-0.540928
1.07869	0.981978	1.70939	1.72699	1.3015	0.967046	1.29427	-0.156577	-0.174385	0	-1.01931	0	-0.844582	-0.365809	0.32308	0.189261	0.845701	0.570734	-0.761755	-0.827429	0.0565987	-0.808481	-1.2921	-1.19132	-0.840405	-1.05612	-0.721904	-0.985055	PREDICTED: translation initiation factor IF-2-like...		noIPR	7	7	7	64.8	64.8	64.8	19.513	0	138.06	408430000	75	MD17G1110200	+		2.21857	-2.95288	1.88893	-1.08879
0.784988	0.467562	1.54252	1.55416	2.13008	1.32236	1.30028	0.433888	0.669684	-0.82751	-1.31513	-0.99661	-1.63387	-0.611591	0.27337	0.953566	-0.873068	-0.723472	-0.132698	-0.342276	-0.140763	-0.339827	-0.797016	-0.481424	-0.503272	-0.423762	-0.74224	-0.547924	HSP20-like chaperones superfamily protein		noIPR	7	7	7	57.2	57.2	57.2	16.359	0	53.417	1085200000	184	MD09G1271100;MD17G1269200	+		2.56835	-1.00798	0.685114	-0.214665
0.89421	1.26664	1.09753	1.21893	1.59958	1.79171	1.31143	0.173259	0.123169	-0.0374314	-0.860331	0.378845	-0.26357	-0.0810099	-0.0409612	0.688706	-1.3659	0.129305	0.0599395	-0.427709	-0.159437	-1.51675	-1.64743	-0.00272483	-1.1083	-0.940498	-1.21022	-1.07099	thylakoid lumen 18.3 kDa protein		noIPR	7	7	2	26.5	26.5	6.9	31.77	0	19.804	225530000	55	MD04G1209400	+		3.86655	-0.61548	1.46853	-0.402919
0.617535	0.611659	1.95089	1.26031	1.67113	1.7753	1.31447	0.707091	0.118917	-1.43842	-1.315	-0.0247226	-0.263121	-0.369209	-1.20261	0.285269	-1.1259	-0.103195	-0.663531	-1.58905	-0.733169	-0.35779	-0.305246	-0.0516178	-0.453776	0.34611	-0.450236	-0.212093	apolipoprotein D and lipocalin family protein	K03098	IPR002446	6	5	5	27.8	24.3	24.3	29.348	0	74.646	646870000	119	MD15G1155500	+		2.5056	-0.677731	0.835415	0.209749
0.26525	0.541625	1.77449	1.89665	1.71359	1.75292	1.32409	-0.185714	-0.428972	-1.46757	-1.40008	-0.594461	-1.49856	-0.929226	-0.173963	0.160389	-0.63862	-0.630852	-0.890728	-0.748709	-0.48708	0.465656	0.49502	-0.464417	0.0214385	-0.148215	0.183834	0.0922194	chaperonin-60alpha		IPR002423	28	28	6	60.5	60.5	13.8	61.853	0	290.05	5743200000	596	MD11G1141000	+		3.76615	-0.690532	1.58442	0.177528
1.34051	1.07124	2.11076	0.685423	1.59564	1.15831	1.32698	0.521656	0.709119	-0.68612	-1.69292	0.0709058	-0.970848	-0.341368	-0.23159	0.426174	-0.214762	0.208927	0.091837	-0.439486	-0.0264833	-1.08995	-0.8559	-0.732562	-0.859452	-1.06642	-1.15048	-0.959127	2-methylene-furan-3-one reductase [EC:1.3.1.105]	K18980	IPR002364;noIPR	16	5	4	59.1	20.9	18.2	34.749	0	35.209	892390000	102	MD09G1033200;MD00G1187100;MD09G1033400;MD09G1033500	+	+	2.27989	-0.894225	3.5013	-0.499893
0.876173	0.618021	1.92422	1.48413	1.7857	1.48413	1.36206	0.0857803	-0.196808	-1.00133	-1.22738	0.218133	-0.709737	-0.47189	-0.263997	0.414879	0.491503	0.503918	-0.376229	-0.42625	0.057304	-0.885632	-1.65755	-1.12675	-0.979558	-0.729528	-0.305825	-0.947474	photosystem I subunit IV	K02693	IPR008990	5	5	5	50.3	50.3	50.3	15.361	0	192.56	2441900000	166	MD10G1171800;MD05G1183900	+	+	3.67832	-0.934617	2.49425	-0.512055
1.33634	1.44046	1.63264	1.0086	1.36912	1.40379	1.36516	0.553802	0.342307	-0.621369	-1.11198	0.0295688	-0.910457	-0.286355	0.131154	-0.131597	0.196237	0.0757727	0.252236	0.072098	0.0993168	-1.38389	-0.893009	-1.11382	-0.988127	-1.48666	-1.20322	-1.17812	2-methylene-furan-3-one reductase [EC:1.3.1.105]	K18980	IPR002364;noIPR	19	19	6	68.1	68.1	27.6	34.642	0	213.16	7270100000	479	MD09G1033600;MD00G1186900	+	+	2.83337	-0.810071	5.65269	-0.626585
1.14799	1.04158	1.205	1.55871	1.68791	1.56569	1.36781	0.613145	0.456616	-0.619836	-1.51578	-0.50387	-1.07844	-0.441361	-0.358388	0.682629	0.0424496	0.406003	-0.191415	-0.690439	-0.0181934	-0.637854	-0.778589	-0.638642	-0.774249	-1.26295	-1.35727	-0.908259	phosphatase-related		IPR019734	16	16	7	53.2	53.2	29.1	40.374	0	63.981	1458000000	246	MD07G1280600;MD10G1039600	+	+	2.62791	-0.533565	2.22977	-0.262499
0.684714	1.28819	1.41479	1.42597	2.1205	1.39524	1.38823	0.208231	0.500599	-0.178271	-0.162661	0.364707	-0.0879857	0.107437	-0.30443	-0.220047	-0.461243	-0.0915336	-0.179403	-0.258163	-0.25247	-1.16185	-1.01844	-1.29521	-1.21435	-1.56568	-1.20367	-1.2432	photosystem II oxygen-evolving enhancer protein 3	K08901	IPR008797	7	4	4	33.2	25	25	24.674	0	49.428	915230000	119	MD05G1336200	+	+	3.48458	-0.761544	5.72806	-0.589074
0.752876	1.38395	1.34955	1.79374	1.64128	1.65342	1.42914	0.31386	0.222933	-0.557148	-1.84176	-0.0117003	-1.43823	-0.552008	-0.224546	0.383522	-0.749734	-0.114592	0.124702	-0.733643	-0.219049	-0.598677	-0.400338	-0.584454	-0.84041	-0.566269	-0.958327	-0.658079	SGS domain-containing protein		noIPR	7	7	5	37.3	37.3	28.2	23.698	0	22.894	404280000	112	MD05G1283600	+		2.72123	-1.17297	1.16351	-0.259935
