# Supplementary material for: Decoding altitude-activated regulatory mechanisms occurring during apple peel ripening
Source: Hortic Res. 2020 Aug 1;7:120. doi: 10.1038/s41438-020-00340-x (PMC7395160; doi:10.1038/s41438-020-00340-x)
Supplement: Supplementary file 5 — Supplemental Table S4 [file 41438_2020_340_MOESM5_ESM.xlsx]

## Sheet: Commonly altered proteins
Supplementary Table 4: Proteins commonly altered at 140 and 160 DAFB between low- and high- altitude
140/160 DAFB Low/High Mean, average z-score of all replicas analyzed by LC/MS-MS
140/160 DAFB, U/D: Up- or Down- regulation of the protein at low- altitude region compared to high- altitude region
KEGG orthologs, KEGG number of the identified protein
GDR annotation, full name of each protein based on the Genome Database of Rosaceae
Sub-cellular localization
Classification
Subclass
Protein IDs
Mean 140 DAFB Low	Mean 140 DAFB High	Mean 160 DAFB Low	Mean 160 DAFB High	140 DAFB Low vs High	160 DAFB Low vs High	KEGG Orthologs	GDR Annotation	Sub-cellular localization	Classification	Subclass	Protein IDs
-1.36017	0.60362	-0.231884	0.988434	D	D	K00365	urate oxidase	Peroxisome	Metabolism	Others	MD07G1062200
-1.35703	0.802421	-0.0814457	0.636054	D	D	K22133	oxalate---CoA ligase	Mitochondrion	Energy	TCA pathway	MD06G1079100;MD03G1280800
-1.33178	-0.176428	0.238945	1.26927	D	D	K07513	acetyl-CoA acyltransferase 1	Mitochondrion	Metabolism	Lipid and Sterol	MD05G1179100;MD10G1168400;MD06G1073900
-1.30806	0.376566	0.102567	0.828924	D	D	K00031	isocitrate dehydrogenase	Mitochondrion	Energy	TCA pathway	MD09G1029200
-1.30042	0.0565492	0.0726748	1.1712	D	D	K03921	acyl-[acyl-carrier-protein] desaturase	Chloroplast	Metabolism	Lipid and Sterol	MD00G1017300
-1.29928	0.19959	-0.0912	1.19089	D	D		glutathione reductase	Cytosol	Disease/defense	Detoxification	MD10G1192300
-1.29373	-0.138153	0.0633238	1.36857	D	D	K07513	acetyl-CoA acyltransferase 1	Mitochondrion	Metabolism	Lipid and Sterol	MD04G1003800
-1.26554	1.0165	-0.399849	0.648887	D	D	K03781	catalase	Peroxisome	Disease/defense	Detoxification	MD06G1008700
-1.26207	0.578834	-0.242802	0.926033	D	D	K00297	methylenetetrahydrofolate reductase	Plastid	Metabolism	Amino acid	MD15G1141700
-1.25304	-0.0299455	-0.0131402	1.29613	D	D		NAD(P)-binding Rossmann-fold superfamily protein	Cytosol	Disease/defense	Defense-related	MD15G1420800;MD12G1006600;MD12G1094700
-1.24944	0.665097	-0.439715	1.02406	D	D	K14272	glutamate--glyoxylate aminotransferase	Peroxisome	Metabolism	Amino acid	MD13G1102800
-1.22399	0.00201672	-0.210941	1.43292	D	D	K00626	acetyl-CoA C-acetyltransferase	Mitochondrion	Metabolism	Lipid and Sterol	MD17G1117800
-1.21653	0.355189	-0.14508	1.00642	D	D	K19355	mannan endo-1,4-beta-mannosidase	Secret	Metabolism	Sugas and polysaccharides	MD08G1028100
-1.20769	-0.0283433	-0.141097	1.37713	D	D		MLP-like protein 423	Cytosol	Disease/defense	Stress responses	MD16G1160500;MD16G1160400;MD16G1161400
-1.19854	0.120201	0.0152293	1.06311	D	D	K06118	UDP-sulfoquinovose synthase	Chloroplast	Metabolism	Sugas and polysaccharides	MD15G1058400;MD08G1063500
-1.17505	0.738489	-0.483478	0.920042	D	D	K03283	heat shock 70kDa protein 1/2/6/8	Cytoplasm	Protein destination and storage	Folding and stability	MD04G1125600
-1.16966	0.256105	-0.293398	1.20695	D	D		pathogenesis-related thaumatin superfamily protein	Apoplast	Disease/defense	Defense-related	MD09G1256300;MD17G1249400
-1.16607	0.0690815	-0.201803	1.2988	D	D		dehydrin xero 1	Cytosol	Disease/defense	Stress responses	MD02G1140000
-1.15584	0.390552	-0.465938	1.23123	D	D	K00131	glyceraldehyde-3-phosphate dehydrogenase	Chloroplast	Energy	Photosynthesis	MD15G1154800
-1.13387	-0.12511	-0.225857	1.48484	D	D	K15095	(+)-neomenthol dehydrogenase	Cytosol	Secondary metabolism	Terpenoids	MD06G1077500
-1.1335	0.509059	-0.372041	0.996483	D	D	K01703	3-isopropylmalate/(R)-2-methylmalate dehydratase	Plastid	Metabolism	Amino acid	MD16G1227200
-1.05344	0.801412	-0.318593	0.570629	D	D		translocon at the outer envelope membrane of chloroplasts 75-III	Chloroplast	Intracellular trafic	Chloroplast	MD03G1086500;MD11G1095600
-1.0088	0.344914	-0.478697	1.14258	D	D	K08235	xyloglucan:xyloglucosyl transferase	Cell wall	Cell structure	Cell wall	MD15G1303500
-0.823392	-0.264183	0.209485	0.878091	D	D		pathogenesis-related family protein	Nucleus	Disease/defense	Defense-related	MD10G1017300;MD10G1016800
-0.819177	0.619565	-0.774556	0.974169	D	D		NAD(P)-linked oxidoreductase superfamily protein	Cytosol	Energy	Electron transport	MD09G1146100;MD11G1199500;MD17G1132700
-0.809811	1.11167	-0.634316	0.332451	D	D	K03934	NAD(P)-linked oxidoreductase superfamily protein	Mitochondrion	Energy	Electron transport	MD09G1268900
-0.619155	1.20056	-1.08465	0.503243	D	D	K08235	xyloglucan:xyloglucosyl transferase	Cell wall	Cell structure	Cell wall	MD13G1134600;MD16G1145200
-0.501937	1.26296	-0.769002	0.00797647	D	D		S-adenosyl-l-homocysteine (SAH) hydrolase 2	Cytosol	Metabolism	Amino acid	MD05G1230000
-0.487027	1.22318	-1.14592	0.409767	D	D	K00600	glycine hydroxymethyltransferase	Mitochondrion	Metabolism	Amino acid	MD05G1230200
-0.43611	1.22396	-0.938124	0.150275	D	D		beta-galactosidase 8	Apoplast	Metabolism	Sugas and polysaccharides	MD11G1133400
-0.425923	-0.574636	-0.051352	1.05191	U	D	K00475	naringenin 3-dioxygenase	Cytosol	Secondary metabolism	Others	MD02G1132200
-0.409094	1.08332	-1.18575	0.511529	D	D	K00615	transketolase	Chloroplast	Energy	Photosynthesis	MD07G1119500
-0.3504	-0.544839	-0.407337	1.30258	U	D	K00085	aldose-6-phosphate reductase	Chloroplast	Energy	Glycolysis	MD10G1062300
-0.30742	-0.156716	-0.763964	1.2281	D	D		CAP160 protein	Unclear	Unclassified	Unclassified	MD07G1268800
-0.302685	-0.545542	-0.362646	1.21087	U	D	K01641	hydroxymethylglutaryl-CoA synthase	Cytosol	Metabolism	Lipid and Sterol	MD04G1069200;MD06G1070000
-0.235255	0.236815	-0.961662	0.9601	D	D		barwin-related endoglucanase	Unclear	Transporters	Amino acid	MD02G1013800
-0.200593	-0.405711	-0.374901	0.981204	U	D	K07390	monothiol glutaredoxin	Chloroplast	Protein destination and storage	Folding and stability	MD17G1204000
-0.153269	-0.367151	-0.732206	1.25263	U	D		MLP-like protein 423	Cytosol	Disease/defense	Stress responses	MD16G1161100
0	-0.811109	-0.379322	1.19043	U	D	K07304	peptide-methionine (S)-S-oxide reductase	Chloroplast	Disease/defense	Detoxification	MD06G1160700;MD06G1160900
0	-0.483537	-0.339732	0.823269	U	D	K13082	bifunctional dihydroflavonol 4-reductase	Endoplasmic reticulum	Secondary metabolism	Others	MD15G1024100;MD08G1028600;MD08G1028200;MD08G1028300;MD04G1006100
0	-0.27526	-0.501362	0.776621	U	D	K15718	linoleate 9S-lipoxygenase	Plastid	Metabolism	Lipid and Sterol	MD09G1069500
0.0272095	0	-0.0483847	0.0211748	U	D		protein of unknown function	Unclear	Unclassified	Unclassified	MD00G1075700;MD14G1145300
0.0932795	1.201	-0.29454	-0.999733	D	U	K02873	large subunit ribosomal protein L13e	Chloroplast	Protein synthesis	Ribosomal proteins	MD03G1289100;MD01G1232600;MD07G1304700;MD09G1037700;MD00G1180000
0.261387	-1.28967	0.920757	0.107523	U	U	K17262	tubulin-folding cofactor B	Cytoskeleton	Cell structure	Cytoskeleton	MD04G1012500
0.691884	0	-0.691886	0	U	D		protein of unknown function	Unclear	Unclassified	Unclassified	MD14G1014200
0.722082	-1.16954	0.779176	-0.33172	U	U		plasma-membrane associated cation-binding protein 1	Cytoskeleton	Cell structure	Cytoskeleton	MD05G1242300
0.761951	-0.464208	0.0876432	-0.385387	U	U		glycine-rich cell wall structural protein-like	Cell wall	Cell structure	Cell wall	MD13G1153100
0.794585	-0.981824	0.700907	-0.513666	U	U	K13051	beta-aspartyl-peptidase (threonine type)	Unclear	Secondary metabolism	Others	MD06G1205300
0.859331	-0.734165	0.760072	-0.885239	U	U		neurofilament protein-related	Cytosol	Unclassified	Unclassified	MD12G1198800;MD04G1185000
0.87901	-0.9222	0.831444	-0.788255	U	U		late embryogenesis abundant protein	Nucleus	Cell growth/division	Seed maturation	MD15G1142200;MD02G1000600
1.01804	-0.194301	0.493711	-1.31745	U	U		DNA-damage-repair/toleration protein (DRT102)	Cytosol	Transcription	Others	MD12G1237200
1.03523	-1.05083	0.766289	-0.750683	U	U		polyketide cyclase	Vacuole	Metabolism	Lipid and Sterol	MD16G1024700
1.06492	0.539615	-0.177408	-1.42713	U	U	K04079	molecular chaperone HtpG	Cytoplasm	Protein destination and storage	Folding and stability	MD01G1208700;MD07G1279100;MD09G1000500;MD14G1110600;MD00G1081900
1.08345	-0.839612	0.435864	-0.679698	U	U		TPX2	Nucleus	Protein synthesis	Others	MD12G1044500;MD14G1043400
1.09025	-0.607346	0.312295	-0.795197	U	U		SPIRAL1-like1	Cytoskeleton	Cell structure	Cytoskeleton	MD16G1059900;MD13G1060700;MD13G1061400
1.10535	0.0186533	0.25391	-1.37791	U	U		MLP-like protein 423	Cytosol	Disease/defense	Stress responses	MD16G1088600;MD13G1088200
1.1482	-0.248841	0.515621	-1.41498	U	U	K00522	ferritin heavy chain	Plastid	Protein destination and storage	Storage proteins	MD04G1164500
1.15486	-0.509359	0.289349	-0.934852	U	U		thylakoid rhodanese	Chloroplast	Disease/defense	Defense-related	MD07G1147500
1.15606	-0.206228	0.41418	-1.36401	U	U		oxidoreductase	Unclear	Energy	Electron transport	MD05G1168700
1.2177	-0.678768	0.20834	-0.747269	U	U	K02716	photosystem II oxygen-evolving enhancer protein 1	Chloroplast	Energy	Photosynthesis	MD15G1272500
1.22351	-0.304132	0.33295	-1.25233	U	U	K03098	apolipoprotein D and lipocalin family protein	Chloroplast	Transporters	Lipid	MD02G1010500
1.22352	-0.209668	0.256145	-1.27	U	U		chaperone protein htpG family protein	Cytoplasm	Protein destination and storage	Folding and stability	MD08G1011200;MD14G1110500
1.22379	-0.381476	0.289607	-1.13192	U	U	K08901	photosystem II oxygen-evolving enhancer protein 3	Chloroplast	Energy	Photosynthesis	MD10G1311700
1.22987	-0.338526	0.256442	-1.14778	U	U	K00422	polyphenol oxidase	Chloroplast	Metabolism	Amino acid	MD05G1319800;MD05G1320200
1.23419	-0.700593	0.141656	-0.675252	U	U	K02717	photosystem II oxygen-evolving enhancer protein 2	Chloroplast	Energy	Photosynthesis	MD09G1146300
1.25564	0.00575283	-0.0283883	-1.23301	U	U		heat shock protein 101	Cytoplasm	Protein destination and storage	Folding and stability	MD14G1210600
1.32698	-0.341368	-0.0264833	-0.959127	U	U	K18980	2-methylene-furan-3-one reductase	Unclear	Unclassified	Unclassified	MD09G1033200;MD00G1187100;MD09G1033400;MD09G1033500
1.36206	-0.47189	0.057304	-0.947474	U	U	K02693	photosystem I subunit IV	Chloroplast	Energy	Photosynthesis	MD10G1171800;MD05G1183900
1.36516	-0.286355	0.0993168	-1.17812	U	U	K18980	2-methylene-furan-3-one reductase	Unclear	Unclassified	Unclassified	MD09G1033600;MD00G1186900
1.36781	-0.441361	-0.0181934	-0.908259	U	U		phosphatase-related	Unclear	Signal transduction	Phosphatases	MD07G1280600;MD10G1039600
1.38823	0.107437	-0.25247	-1.2432	U	U	K08901	photosystem II oxygen-evolving enhancer protein 3	Chloroplast	Energy	Photosynthesis	MD05G1336200
